# Supplementary material for: Evolutionary history and climate-driven dynamics of transposable elements has shaped genome evolution in the Coffea genus
Source: Sci Rep. 2026 Feb 18;16:9760. doi: 10.1038/s41598-026-40031-6 (PMC13013560; doi:10.1038/s41598-026-40031-6)
Supplement: Supplementary file 1 — Sup. Data 1. GPS positions, genome size and bioclimatic data (Worlclim) for the species used in this study. Lat: latitude, long: longitude, group: phylogeographic group, bio1 to bio19 (worldclim data), All to Satellite columns: RepeatExplorer results (number of reads per elements). [file 41598_2026_40031_MOESM1_ESM.csv]

Species	lat	long	group	GS	bio1	bio2	bio3	bio4	bio5	bio6	bio7	bio8	bio9	bio10	bio11	bio12	bio13	bio14	bio15	bio16	bio17	bio18	bio19	elevation	All	Repeat	Class_I	Class_I/LTR	Ale	Angela	Bianca	Ikeros	Ivana	SIRE	TAR	Tork	CRM	Tekay	Athila	TAT	pararetrovirus	EnSpm	MuDR	hAT	Helitron	Satellite
Coffea_eugenioides	0.8283	30.164	High_altitude_east_central	686	22.891666	9.883333	86.69591	47.041233	28.9	17.5	11.4	22.566666	23.166666	23.516666	22.333332	1139.0	138.0	38.0	32.663254	354.0	153.0	287.0	316.0	700	6451.0	945.0	282.0	835.0	165.0	37.0	162.0	226.0	17.0	2696.0	116.0	376.0	3924.0	19812.0	2633.0	3868.0	77.0	24.0	108.0	193.0	7.0	1026.0
Coffea_eugenioides	-18.385	32.948056	High_altitude_east_central	686	20.520834	12.708333	61.097755	272.6341	30.0	9.2	20.8	22.983334	16.633333	22.983334	16.633333	1074.0	235.0	7.0	98.77163	669.0	32.0	669.0	32.0	715	6451.0	945.0	282.0	835.0	165.0	37.0	162.0	226.0	17.0	2696.0	116.0	376.0	3924.0	19812.0	2633.0	3868.0	77.0	24.0	108.0	193.0	7.0	1026.0
Coffea_eugenioides	-1.7	28.15	High_altitude_east_central	686	22.5375	9.975	91.51376	31.703522	27.9	17.0	10.9	22.433332	22.15	22.866667	22.15	1510.0	183.0	54.0	30.834051	496.0	209.0	439.0	209.0	742	6451.0	945.0	282.0	835.0	165.0	37.0	162.0	226.0	17.0	2696.0	116.0	376.0	3924.0	19812.0	2633.0	3868.0	77.0	24.0	108.0	193.0	7.0	1026.0
Coffea_eugenioides	-5.68333	29.91667	High_altitude_east_central	686	22.891666	10.066667	71.904755	69.89712	29.2	15.2	14.000001	22.966667	21.883333	23.483334	21.883333	1090.0	199.0	1.0	82.46742	478.0	7.0	234.0	7.0	959	6451.0	945.0	282.0	835.0	165.0	37.0	162.0	226.0	17.0	2696.0	116.0	376.0	3924.0	19812.0	2633.0	3868.0	77.0	24.0	108.0	193.0	7.0	1026.0
Coffea_eugenioides	-0.2794	30.0479	High_altitude_east_central	686	22.533333	10.283333	89.42029	33.86694	28.4	16.9	11.5	22.416666	22.3	22.966667	22.25	923.0	123.0	24.0	45.696323	338.0	123.0	256.0	164.0	995	6451.0	945.0	282.0	835.0	165.0	37.0	162.0	226.0	17.0	2696.0	116.0	376.0	3924.0	19812.0	2633.0	3868.0	77.0	24.0	108.0	193.0	7.0	1026.0
Coffea_eugenioides	1.9082	31.7226	High_altitude_east_central	686	23.425	10.55	81.15385	79.92894	30.5	17.5	13.0	22.616667	24.15	24.45	22.45	1197.0	148.0	26.0	42.95105	410.0	112.0	156.0	363.0	1021	6451.0	945.0	282.0	835.0	165.0	37.0	162.0	226.0	17.0	2696.0	116.0	376.0	3924.0	19812.0	2633.0	3868.0	77.0	24.0	108.0	193.0	7.0	1026.0
Coffea_eugenioides	1.7939	31.557	High_altitude_east_central	686	23.4	10.066667	81.84281	75.257164	30.1	17.8	12.300001	22.983334	24.083334	24.383333	22.466667	1221.0	156.0	26.0	44.522224	415.0	112.0	158.0	357.0	1034	6451.0	945.0	282.0	835.0	165.0	37.0	162.0	226.0	17.0	2696.0	116.0	376.0	3924.0	19812.0	2633.0	3868.0	77.0	24.0	108.0	193.0	7.0	1026.0
Coffea_eugenioides	1.8002	31.5939	High_altitude_east_central	686	23.416666	10.133333	81.720436	76.25715	30.1	17.7	12.4	22.95	24.1	24.4	22.466667	1212.0	151.0	27.0	43.670742	417.0	113.0	159.0	360.0	1036	6451.0	945.0	282.0	835.0	165.0	37.0	162.0	226.0	17.0	2696.0	116.0	376.0	3924.0	19812.0	2633.0	3868.0	77.0	24.0	108.0	193.0	7.0	1026.0
Coffea_eugenioides	-10.48333	27.55	High_altitude_east_central	686	21.8	12.4	57.943928	203.5704	31.4	10.0	21.4	22.733334	18.866667	23.683334	18.866667	1138.0	224.0	0.0	99.288414	621.0	0.0	234.0	0.0	1043	6451.0	945.0	282.0	835.0	165.0	37.0	162.0	226.0	17.0	2696.0	116.0	376.0	3924.0	19812.0	2633.0	3868.0	77.0	24.0	108.0	193.0	7.0	1026.0
Coffea_eugenioides	-10.483333	27.55	High_altitude_east_central	686	21.8	12.4	57.943928	203.5704	31.4	10.0	21.4	22.733334	18.866667	23.683334	18.866667	1138.0	224.0	0.0	99.288414	621.0	0.0	234.0	0.0	1043	6451.0	945.0	282.0	835.0	165.0	37.0	162.0	226.0	17.0	2696.0	116.0	376.0	3924.0	19812.0	2633.0	3868.0	77.0	24.0	108.0	193.0	7.0	1026.0
Coffea_eugenioides	-5.03333	30.15	High_altitude_east_central	686	22.1875	10.891666	68.072914	66.50785	29.9	13.9	16.0	22.05	21.516666	22.966667	21.5	1059.0	172.0	1.0	82.37476	475.0	8.0	82.0	40.0	1060	6451.0	945.0	282.0	835.0	165.0	37.0	162.0	226.0	17.0	2696.0	116.0	376.0	3924.0	19812.0	2633.0	3868.0	77.0	24.0	108.0	193.0	7.0	1026.0
Coffea_eugenioides	1.8173	31.683	High_altitude_east_central	686	23.354166	10.741667	81.37626	80.18327	30.6	17.4	13.200001	22.55	24.1	24.4	22.366667	1233.0	156.0	28.0	43.09341	419.0	117.0	163.0	369.0	1063	6451.0	945.0	282.0	835.0	165.0	37.0	162.0	226.0	17.0	2696.0	116.0	376.0	3924.0	19812.0	2633.0	3868.0	77.0	24.0	108.0	193.0	7.0	1026.0
Coffea_eugenioides	1.7075	31.4724	High_altitude_east_central	686	23.125	10.366667	80.361755	79.12877	30.2	17.3	12.900002	22.683332	23.833334	24.183332	22.15	1226.0	156.0	27.0	44.06941	421.0	114.0	159.0	355.0	1070	6451.0	945.0	282.0	835.0	165.0	37.0	162.0	226.0	17.0	2696.0	116.0	376.0	3924.0	19812.0	2633.0	3868.0	77.0	24.0	108.0	193.0	7.0	1026.0
Coffea_eugenioides	1.71666	31.46666	High_altitude_east_central	686	23.066666	10.300001	79.844955	80.77279	30.2	17.3	12.900002	22.6	23.8	24.15	22.083332	1225.0	156.0	27.0	44.199253	421.0	114.0	158.0	356.0	1084	6451.0	945.0	282.0	835.0	165.0	37.0	162.0	226.0	17.0	2696.0	116.0	376.0	3924.0	19812.0	2633.0	3868.0	77.0	24.0	108.0	193.0	7.0	1026.0
Coffea_eugenioides	1.2909	31.0144	High_altitude_east_central	686	22.566668	9.816667	79.8103	75.80875	29.3	17.0	12.299999	22.133333	23.266666	23.633333	21.7	1236.0	160.0	33.0	42.10257	427.0	134.0	177.0	347.0	1118	6451.0	945.0	282.0	835.0	165.0	37.0	162.0	226.0	17.0	2696.0	116.0	376.0	3924.0	19812.0	2633.0	3868.0	77.0	24.0	108.0	193.0	7.0	1026.0
Coffea_eugenioides	1.6715	31.4274	High_altitude_east_central	686	22.795834	10.341666	80.16796	81.8385	29.9	17.0	12.9	22.35	23.533333	23.883333	21.783333	1257.0	164.0	27.0	45.050533	432.0	115.0	163.0	360.0	1121	6451.0	945.0	282.0	835.0	165.0	37.0	162.0	226.0	17.0	2696.0	116.0	376.0	3924.0	19812.0	2633.0	3868.0	77.0	24.0	108.0	193.0	7.0	1026.0
Coffea_eugenioides	0.8706	30.7291	High_altitude_east_central	686	21.754168	10.658334	83.92388	52.2867	28.6	15.9	12.700001	21.483334	22.15	22.45	21.166668	1247.0	170.0	33.0	42.833298	428.0	143.0	194.0	327.0	1151	6451.0	945.0	282.0	835.0	165.0	37.0	162.0	226.0	17.0	2696.0	116.0	376.0	3924.0	19812.0	2633.0	3868.0	77.0	24.0	108.0	193.0	7.0	1026.0
Coffea_eugenioides	-0.9215	31.5984	High_altitude_east_central	686	20.85	9.45	84.37501	45.07569	26.3	15.1	11.199999	21.066668	20.216667	21.333334	20.216667	1194.0	218.0	21.0	60.178257	548.0	89.0	455.0	89.0	1152	6451.0	945.0	282.0	835.0	165.0	37.0	162.0	226.0	17.0	2696.0	116.0	376.0	3924.0	19812.0	2633.0	3868.0	77.0	24.0	108.0	193.0	7.0	1026.0
Coffea_eugenioides	-1.04972	31.59833	High_altitude_east_central	686	20.741667	9.549999	83.77193	43.52812	26.2	14.8	11.400001	20.983334	20.116667	21.2	20.116667	1292.0	238.0	22.0	60.35133	586.0	91.0	494.0	91.0	1154	6451.0	945.0	282.0	835.0	165.0	37.0	162.0	226.0	17.0	2696.0	116.0	376.0	3924.0	19812.0	2633.0	3868.0	77.0	24.0	108.0	193.0	7.0	1026.0
Coffea_eugenioides	0.37	33.8917	High_altitude_east_central	686	22.3875	11.608334	84.118355	58.04094	29.6	15.8	13.8	22.783333	22.833334	23.116667	21.65	1329.0	213.0	57.0	41.39807	501.0	215.0	257.0	230.0	1157	6451.0	945.0	282.0	835.0	165.0	37.0	162.0	226.0	17.0	2696.0	116.0	376.0	3924.0	19812.0	2633.0	3868.0	77.0	24.0	108.0	193.0	7.0	1026.0
Coffea_eugenioides	-1.04916	31.57111	High_altitude_east_central	686	20.758333	9.766666	84.195404	41.441803	26.3	14.7	11.599999	20.966667	20.166668	21.183334	20.166668	1264.0	235.0	20.0	59.826767	566.0	88.0	485.0	88.0	1158	6451.0	945.0	282.0	835.0	165.0	37.0	162.0	226.0	17.0	2696.0	116.0	376.0	3924.0	19812.0	2633.0	3868.0	77.0	24.0	108.0	193.0	7.0	1026.0
Coffea_eugenioides	-1.08333	31.5	High_altitude_east_central	686	20.579166	9.775	83.547005	43.088627	26.1	14.4	11.700001	20.816666	19.95	21.016666	19.95	1170.0	213.0	16.0	59.543896	510.0	71.0	449.0	71.0	1161	6451.0	945.0	282.0	835.0	165.0	37.0	162.0	226.0	17.0	2696.0	116.0	376.0	3924.0	19812.0	2633.0	3868.0	77.0	24.0	108.0	193.0	7.0	1026.0
Coffea_eugenioides	-1.14	31.4425	High_altitude_east_central	686	20.595833	10.208333	84.36639	39.5117	26.2	14.1	12.1	20.833334	20.033333	21.0	20.033333	1158.0	215.0	14.0	60.53178	503.0	66.0	447.0	66.0	1163	6451.0	945.0	282.0	835.0	165.0	37.0	162.0	226.0	17.0	2696.0	116.0	376.0	3924.0	19812.0	2633.0	3868.0	77.0	24.0	108.0	193.0	7.0	1026.0
Coffea_eugenioides	-1.00111	31.53194	High_altitude_east_central	686	20.679167	10.008333	84.103645	42.66457	26.3	14.4	11.9	20.9	20.066668	21.116667	20.066668	1142.0	211.0	16.0	59.69241	504.0	74.0	441.0	74.0	1164	6451.0	945.0	282.0	835.0	165.0	37.0	162.0	226.0	17.0	2696.0	116.0	376.0	3924.0	19812.0	2633.0	3868.0	77.0	24.0	108.0	193.0	7.0	1026.0
Coffea_eugenioides	-1.001111	31.531944	High_altitude_east_central	686	20.679167	10.008333	84.103645	42.66457	26.3	14.4	11.9	20.9	20.066668	21.116667	20.066668	1142.0	211.0	16.0	59.69241	504.0	74.0	441.0	74.0	1164	6451.0	945.0	282.0	835.0	165.0	37.0	162.0	226.0	17.0	2696.0	116.0	376.0	3924.0	19812.0	2633.0	3868.0	77.0	24.0	108.0	193.0	7.0	1026.0
Coffea_eugenioides	-1.08222	31.4275	High_altitude_east_central	686	20.525	10.166667	84.72222	42.93229	26.1	14.1	12.0	20.766666	19.9	20.95	19.9	1102.0	201.0	12.0	60.22486	473.0	59.0	422.0	59.0	1167	6451.0	945.0	282.0	835.0	165.0	37.0	162.0	226.0	17.0	2696.0	116.0	376.0	3924.0	19812.0	2633.0	3868.0	77.0	24.0	108.0	193.0	7.0	1026.0
Coffea_eugenioides	0.35	32.75	High_altitude_east_central	686	21.4125	10.508333	84.06667	56.291653	27.8	15.3	12.499999	21.716667	21.816666	22.033333	20.616667	1410.0	196.0	73.0	34.509224	491.0	248.0	283.0	249.0	1178	6451.0	945.0	282.0	835.0	165.0	37.0	162.0	226.0	17.0	2696.0	116.0	376.0	3924.0	19812.0	2633.0	3868.0	77.0	24.0	108.0	193.0	7.0	1026.0
Coffea_eugenioides	-2.33333	31.86667	High_altitude_east_central	686	21.616667	8.75	80.27523	39.44694	26.9	16.0	10.9	21.65	21.133333	22.016666	21.133333	1142.0	200.0	3.0	65.48925	450.0	31.0	348.0	31.0	1213	6451.0	945.0	282.0	835.0	165.0	37.0	162.0	226.0	17.0	2696.0	116.0	376.0	3924.0	19812.0	2633.0	3868.0	77.0	24.0	108.0	193.0	7.0	1026.0
Coffea_eugenioides	-1.050179	31.536578	High_altitude_east_central	686	20.408333	9.933333	84.18079	42.36388	26.0	14.2	11.8	20.633333	19.8	20.85	19.8	1226.0	226.0	18.0	59.496765	542.0	81.0	468.0	81.0	1214	6451.0	945.0	282.0	835.0	165.0	37.0	162.0	226.0	17.0	2696.0	116.0	376.0	3924.0	19812.0	2633.0	3868.0	77.0	24.0	108.0	193.0	7.0	1026.0
Coffea_eugenioides	-4.38333	35.86666	High_altitude_east_central	686	21.595833	11.225	69.7205	169.33638	29.4	13.3	16.099998	22.733334	19.733334	23.116667	19.116667	716.0	135.0	1.0	88.89806	362.0	7.0	273.0	13.0	1214	6451.0	945.0	282.0	835.0	165.0	37.0	162.0	226.0	17.0	2696.0	116.0	376.0	3924.0	19812.0	2633.0	3868.0	77.0	24.0	108.0	193.0	7.0	1026.0
Coffea_eugenioides	-6.12556	30.16299	High_altitude_east_central	686	22.041666	11.099999	67.68293	89.51468	29.4	13.0	16.4	22.366667	20.816666	22.966667	20.816666	1152.0	212.0	0.0	88.85248	525.0	3.0	214.0	3.0	1229	6451.0	945.0	282.0	835.0	165.0	37.0	162.0	226.0	17.0	2696.0	116.0	376.0	3924.0	19812.0	2633.0	3868.0	77.0	24.0	108.0	193.0	7.0	1026.0
Coffea_eugenioides	0.39667	33.02028	High_altitude_east_central	686	21.329166	9.775	83.54701	56.345463	27.3	15.6	11.699999	21.716667	20.516666	21.9	20.516666	1394.0	184.0	68.0	34.927223	477.0	236.0	296.0	236.0	1229	6451.0	945.0	282.0	835.0	165.0	37.0	162.0	226.0	17.0	2696.0	116.0	376.0	3924.0	19812.0	2633.0	3868.0	77.0	24.0	108.0	193.0	7.0	1026.0
Coffea_eugenioides	-0.5833	37.6667	High_altitude_east_central	686	20.4875	10.725	76.60714	102.892815	28.0	14.0	14.0	20.933332	19.05	21.533333	19.05	1027.0	255.0	7.0	102.39631	473.0	25.0	387.0	25.0	1233	6451.0	945.0	282.0	835.0	165.0	37.0	162.0	226.0	17.0	2696.0	116.0	376.0	3924.0	19812.0	2633.0	3868.0	77.0	24.0	108.0	193.0	7.0	1026.0
Coffea_eugenioides	0.3523	30.3701	High_altitude_east_central	686	21.141666	10.45	87.083336	36.233673	27.4	15.4	12.0	20.983334	21.3	21.633333	20.833334	1135.0	156.0	39.0	43.459034	433.0	171.0	294.0	188.0	1246	6451.0	945.0	282.0	835.0	165.0	37.0	162.0	226.0	17.0	2696.0	116.0	376.0	3924.0	19812.0	2633.0	3868.0	77.0	24.0	108.0	193.0	7.0	1026.0
Coffea_eugenioides	0.39083	33.01361	High_altitude_east_central	686	21.0375	9.875	84.40171	54.777435	27.0	15.3	11.7	21.4	20.233334	21.566668	20.233334	1416.0	186.0	70.0	34.508705	483.0	241.0	414.0	241.0	1291	6451.0	945.0	282.0	835.0	165.0	37.0	162.0	226.0	17.0	2696.0	116.0	376.0	3924.0	19812.0	2633.0	3868.0	77.0	24.0	108.0	193.0	7.0	1026.0
Coffea_eugenioides	0.3667	38.0333	High_altitude_east_central	686	20.829166	10.658333	78.950615	84.73109	28.2	14.7	13.500001	20.933332	19.75	21.766666	19.75	1413.0	362.0	8.0	107.67286	699.0	31.0	519.0	31.0	1291	6451.0	945.0	282.0	835.0	165.0	37.0	162.0	226.0	17.0	2696.0	116.0	376.0	3924.0	19812.0	2633.0	3868.0	77.0	24.0	108.0	193.0	7.0	1026.0
Coffea_eugenioides	0.4261	30.5114	High_altitude_east_central	686	20.733334	10.566667	85.21505	39.79113	27.2	14.8	12.400001	20.566666	20.95	21.266666	20.35	1148.0	165.0	39.0	44.126663	450.0	167.0	284.0	203.0	1304	6451.0	945.0	282.0	835.0	165.0	37.0	162.0	226.0	17.0	2696.0	116.0	376.0	3924.0	19812.0	2633.0	3868.0	77.0	24.0	108.0	193.0	7.0	1026.0
Coffea_eugenioides	-5.929444	30.223056	High_altitude_east_central	686	21.5625	10.408333	70.32658	82.98756	28.3	13.5	14.799999	21.883333	20.4	22.4	20.4	1183.0	213.0	0.0	87.141235	536.0	4.0	226.0	4.0	1306	6451.0	945.0	282.0	835.0	165.0	37.0	162.0	226.0	17.0	2696.0	116.0	376.0	3924.0	19812.0	2633.0	3868.0	77.0	24.0	108.0	193.0	7.0	1026.0
Coffea_eugenioides	0.4279	30.4718	High_altitude_east_central	686	20.683334	10.433333	86.2259	38.631905	27.0	14.9	12.1	20.516666	20.883333	21.2	20.316668	1158.0	168.0	39.0	44.46536	457.0	171.0	288.0	199.0	1308	6451.0	945.0	282.0	835.0	165.0	37.0	162.0	226.0	17.0	2696.0	116.0	376.0	3924.0	19812.0	2633.0	3868.0	77.0	24.0	108.0	193.0	7.0	1026.0
Coffea_eugenioides	-1.06667	30.4	High_altitude_east_central	686	20.954166	11.791667	86.70343	27.090631	27.7	14.1	13.6	21.0	20.85	21.183334	20.666666	831.0	120.0	12.0	50.580265	297.0	63.0	201.0	115.0	1309	6451.0	945.0	282.0	835.0	165.0	37.0	162.0	226.0	17.0	2696.0	116.0	376.0	3924.0	19812.0	2633.0	3868.0	77.0	24.0	108.0	193.0	7.0	1026.0
Coffea_eugenioides	-5.68333	30.03389	High_altitude_east_central	686	21.108334	10.433333	69.094925	72.011154	28.1	13.0	15.1	21.166666	20.166666	21.883333	20.166666	1163.0	203.0	1.0	84.797226	525.0	5.0	245.0	5.0	1342	6451.0	945.0	282.0	835.0	165.0	37.0	162.0	226.0	17.0	2696.0	116.0	376.0	3924.0	19812.0	2633.0	3868.0	77.0	24.0	108.0	193.0	7.0	1026.0
Coffea_eugenioides	-0.3375	30.2103	High_altitude_east_central	686	20.770834	10.291667	90.27777	30.110266	26.6	15.2	11.400001	20.65	20.6	21.133333	20.5	1204.0	159.0	31.0	41.167316	447.0	172.0	250.0	405.0	1360	6451.0	945.0	282.0	835.0	165.0	37.0	162.0	226.0	17.0	2696.0	116.0	376.0	3924.0	19812.0	2633.0	3868.0	77.0	24.0	108.0	193.0	7.0	1026.0
Coffea_eugenioides	0.544	30.4988	High_altitude_east_central	686	20.345833	10.741667	85.933334	40.813236	26.9	14.4	12.5	20.183332	20.55	20.9	19.916666	1262.0	183.0	41.0	44.732784	493.0	173.0	307.0	229.0	1366	6451.0	945.0	282.0	835.0	165.0	37.0	162.0	226.0	17.0	2696.0	116.0	376.0	3924.0	19812.0	2633.0	3868.0	77.0	24.0	108.0	193.0	7.0	1026.0
Coffea_eugenioides	-1.5248	30.6315	High_altitude_east_central	686	20.379168	11.075	83.90151	28.481127	27.2	14.0	13.200001	20.333334	20.466667	20.733334	20.166666	890.0	155.0	6.0	57.06634	359.0	49.0	182.0	284.0	1429	6451.0	945.0	282.0	835.0	165.0	37.0	162.0	226.0	17.0	2696.0	116.0	376.0	3924.0	19812.0	2633.0	3868.0	77.0	24.0	108.0	193.0	7.0	1026.0
Coffea_eugenioides	0.6466	30.3872	High_altitude_east_central	686	19.575	10.9	85.82677	42.506683	26.2	13.5	12.700001	19.383333	19.733334	20.15	19.116667	1427.0	211.0	46.0	46.2098	555.0	187.0	367.0	249.0	1467	6451.0	945.0	282.0	835.0	165.0	37.0	162.0	226.0	17.0	2696.0	116.0	376.0	3924.0	19812.0	2633.0	3868.0	77.0	24.0	108.0	193.0	7.0	1026.0
Coffea_eugenioides	-0.71667	29.08333	High_altitude_east_central	686	19.05	11.466666	91.73333	28.683222	25.4	12.9	12.5	18.883333	18.966667	19.45	18.783333	1366.0	147.0	69.0	24.020927	427.0	266.0	391.0	268.0	1543	6451.0	945.0	282.0	835.0	165.0	37.0	162.0	226.0	17.0	2696.0	116.0	376.0	3924.0	19812.0	2633.0	3868.0	77.0	24.0	108.0	193.0	7.0	1026.0
Coffea_eugenioides	-0.716667	29.083333	High_altitude_east_central	686	19.05	11.466666	91.73333	28.683222	25.4	12.9	12.5	18.883333	18.966667	19.45	18.783333	1366.0	147.0	69.0	24.020927	427.0	266.0	391.0	268.0	1543	6451.0	945.0	282.0	835.0	165.0	37.0	162.0	226.0	17.0	2696.0	116.0	376.0	3924.0	19812.0	2633.0	3868.0	77.0	24.0	108.0	193.0	7.0	1026.0
Coffea_eugenioides	-2.73333	28.65	High_altitude_east_central	686	19.670834	11.258333	81.58212	26.496855	26.5	12.7	13.8	19.533333	19.583334	20.0	19.533333	1515.0	194.0	16.0	51.73974	547.0	85.0	294.0	547.0	1560	6451.0	945.0	282.0	835.0	165.0	37.0	162.0	226.0	17.0	2696.0	116.0	376.0	3924.0	19812.0	2633.0	3868.0	77.0	24.0	108.0	193.0	7.0	1026.0
Coffea_eugenioides	-1.753821	31.101589	High_altitude_east_central	686	19.375	10.866667	82.95165	21.794498	25.9	12.8	13.099999	19.4	19.183332	19.6	19.183332	932.0	154.0	3.0	62.51609	367.0	29.0	159.0	100.0	1574	6451.0	945.0	282.0	835.0	165.0	37.0	162.0	226.0	17.0	2696.0	116.0	376.0	3924.0	19812.0	2633.0	3868.0	77.0	24.0	108.0	193.0	7.0	1026.0
Coffea_eugenioides	-6.18	30.243056	High_altitude_east_central	686	20.4375	10.808333	68.407166	89.69962	27.7	11.9	15.800001	20.683334	19.216667	21.4	19.216667	1196.0	228.0	0.0	89.29889	557.0	2.0	225.0	2.0	1579	6451.0	945.0	282.0	835.0	165.0	37.0	162.0	226.0	17.0	2696.0	116.0	376.0	3924.0	19812.0	2633.0	3868.0	77.0	24.0	108.0	193.0	7.0	1026.0
Coffea_eugenioides	0.18333	34.86667	High_altitude_east_central	686	19.8	11.833334	82.75059	73.298874	27.3	13.0	14.299999	20.116667	20.483334	20.7	18.85	1882.0	266.0	75.0	35.919846	666.0	272.0	339.0	499.0	1584	6451.0	945.0	282.0	835.0	165.0	37.0	162.0	226.0	17.0	2696.0	116.0	376.0	3924.0	19812.0	2633.0	3868.0	77.0	24.0	108.0	193.0	7.0	1026.0
Coffea_eugenioides	0.25	34.866667	High_altitude_east_central	686	19.591667	11.616667	82.38771	74.645615	26.9	12.8	14.099999	19.35	20.283333	20.516666	18.65	1892.0	259.0	72.0	36.90397	666.0	259.0	329.0	527.0	1603	6451.0	945.0	282.0	835.0	165.0	37.0	162.0	226.0	17.0	2696.0	116.0	376.0	3924.0	19812.0	2633.0	3868.0	77.0	24.0	108.0	193.0	7.0	1026.0
Coffea_eugenioides	0.25	34.86667	High_altitude_east_central	686	19.591667	11.616667	82.38771	74.645615	26.9	12.8	14.099999	19.35	20.283333	20.516666	18.65	1892.0	259.0	72.0	36.90397	666.0	259.0	329.0	527.0	1603	6451.0	945.0	282.0	835.0	165.0	37.0	162.0	226.0	17.0	2696.0	116.0	376.0	3924.0	19812.0	2633.0	3868.0	77.0	24.0	108.0	193.0	7.0	1026.0
Coffea_eugenioides	0.183333	34.916667	High_altitude_east_central	686	19.6	12.1	82.312935	73.39186	27.3	12.6	14.699999	19.416666	20.216667	20.483334	18.666666	1922.0	276.0	74.0	37.962894	688.0	267.0	331.0	521.0	1632	6451.0	945.0	282.0	835.0	165.0	37.0	162.0	226.0	17.0	2696.0	116.0	376.0	3924.0	19812.0	2633.0	3868.0	77.0	24.0	108.0	193.0	7.0	1026.0
Coffea_eugenioides	0.18333	34.91667	High_altitude_east_central	686	19.6	12.1	82.312935	73.39186	27.3	12.6	14.699999	19.416666	20.216667	20.483334	18.666666	1922.0	276.0	74.0	37.962894	688.0	267.0	331.0	521.0	1632	6451.0	945.0	282.0	835.0	165.0	37.0	162.0	226.0	17.0	2696.0	116.0	376.0	3924.0	19812.0	2633.0	3868.0	77.0	24.0	108.0	193.0	7.0	1026.0
Coffea_eugenioides	1.93333	30.5	High_altitude_east_central	686	19.0	11.366667	84.19753	69.47856	26.3	12.8	13.499999	18.416666	19.333332	19.916666	18.15	1313.0	178.0	42.0	38.660828	485.0	163.0	309.0	417.0	1657	6451.0	945.0	282.0	835.0	165.0	37.0	162.0	226.0	17.0	2696.0	116.0	376.0	3924.0	19812.0	2633.0	3868.0	77.0	24.0	108.0	193.0	7.0	1026.0
Coffea_eugenioides	1.933333	30.5	High_altitude_east_central	686	19.0	11.366667	84.19753	69.47856	26.3	12.8	13.499999	18.416666	19.333332	19.916666	18.15	1313.0	178.0	42.0	38.660828	485.0	163.0	309.0	417.0	1657	6451.0	945.0	282.0	835.0	165.0	37.0	162.0	226.0	17.0	2696.0	116.0	376.0	3924.0	19812.0	2633.0	3868.0	77.0	24.0	108.0	193.0	7.0	1026.0
Coffea_eugenioides	-0.984	29.6934	High_altitude_east_central	686	18.104166	10.525	90.732765	25.357296	23.9	12.3	11.599999	18.116667	17.8	18.383333	17.8	1299.0	159.0	42.0	34.62046	444.0	188.0	296.0	188.0	1666	6451.0	945.0	282.0	835.0	165.0	37.0	162.0	226.0	17.0	2696.0	116.0	376.0	3924.0	19812.0	2633.0	3868.0	77.0	24.0	108.0	193.0	7.0	1026.0
Coffea_eugenioides	-2.266667	28.816667	High_altitude_east_central	686	18.083334	11.266666	84.079605	29.180733	24.8	11.4	13.4	18.033333	17.85	18.383333	17.766666	1741.0	215.0	26.0	42.8883	572.0	143.0	393.0	246.0	1667	6451.0	945.0	282.0	835.0	165.0	37.0	162.0	226.0	17.0	2696.0	116.0	376.0	3924.0	19812.0	2633.0	3868.0	77.0	24.0	108.0	193.0	7.0	1026.0
Coffea_eugenioides	-2.26667	28.81667	High_altitude_east_central	686	18.083334	11.266666	84.079605	29.180733	24.8	11.4	13.4	18.033333	17.85	18.383333	17.766666	1741.0	215.0	26.0	42.8883	572.0	143.0	393.0	246.0	1667	6451.0	945.0	282.0	835.0	165.0	37.0	162.0	226.0	17.0	2696.0	116.0	376.0	3924.0	19812.0	2633.0	3868.0	77.0	24.0	108.0	193.0	7.0	1026.0
Coffea_eugenioides	2.163333	30.645833	High_altitude_east_central	686	18.8125	11.708333	81.30787	85.04345	26.7	12.3	14.400001	18.033333	19.3	19.916666	17.75	1360.0	184.0	35.0	43.572994	528.0	139.0	296.0	462.0	1720	6451.0	945.0	282.0	835.0	165.0	37.0	162.0	226.0	17.0	2696.0	116.0	376.0	3924.0	19812.0	2633.0	3868.0	77.0	24.0	108.0	193.0	7.0	1026.0
Coffea_eugenioides	0.733333	34.866667	High_altitude_east_central	686	19.15	12.75	81.73077	76.30681	27.6	12.0	15.6	19.166666	19.666668	20.1	18.183332	1372.0	192.0	31.0	49.347004	505.0	131.0	304.0	500.0	1721	6451.0	945.0	282.0	835.0	165.0	37.0	162.0	226.0	17.0	2696.0	116.0	376.0	3924.0	19812.0	2633.0	3868.0	77.0	24.0	108.0	193.0	7.0	1026.0
Coffea_eugenioides	0.73333	34.86667	High_altitude_east_central	686	19.15	12.75	81.73077	76.30681	27.6	12.0	15.6	19.166666	19.666668	20.1	18.183332	1372.0	192.0	31.0	49.347004	505.0	131.0	304.0	500.0	1721	6451.0	945.0	282.0	835.0	165.0	37.0	162.0	226.0	17.0	2696.0	116.0	376.0	3924.0	19812.0	2633.0	3868.0	77.0	24.0	108.0	193.0	7.0	1026.0
Coffea_eugenioides	-1.733333	29.916667	High_altitude_east_central	686	18.329166	10.875	87.0	25.177406	24.6	12.1	12.5	18.283333	18.266666	18.6	18.083334	1212.0	207.0	16.0	53.02034	494.0	86.0	242.0	388.0	1809	6451.0	945.0	282.0	835.0	165.0	37.0	162.0	226.0	17.0	2696.0	116.0	376.0	3924.0	19812.0	2633.0	3868.0	77.0	24.0	108.0	193.0	7.0	1026.0
Coffea_eugenioides	-8.599979	35.284133	High_altitude_east_central	686	17.070833	9.691667	64.18323	168.01593	24.4	9.3	15.099999	17.866667	16.6	18.816666	14.716667	1547.0	345.0	11.0	91.47888	829.0	36.0	279.0	58.0	1961	6451.0	945.0	282.0	835.0	165.0	37.0	162.0	226.0	17.0	2696.0	116.0	376.0	3924.0	19812.0	2633.0	3868.0	77.0	24.0	108.0	193.0	7.0	1026.0
Coffea_sessiliflora	-2.24404	40.17435	Low_altitude_east	537	27.1375	7.9249997	67.16102	125.98926	33.5	21.7	11.799999	27.15	28.366667	28.583334	25.5	751.0	117.0	11.0	51.03514	301.0	83.0	169.0	151.0	15	4599.0	1787.0	159.0	513.0	128.0	32.0	145.0	197.0	15.0	1569.0	63.0	378.0	1527.0	13344.0	2108.0	3876.0	105.0	21.0	115.0	111.0	4.0	1146.0
Coffea_sessiliflora	-2.233333	40.183333	Low_altitude_east	537	27.141666	7.9333334	67.23164	125.5503	33.5	21.7	11.799999	27.150002	28.366667	28.583334	25.516666	747.0	116.0	11.0	50.60243	299.0	82.0	166.0	152.0	15	4599.0	1787.0	159.0	513.0	128.0	32.0	145.0	197.0	15.0	1569.0	63.0	378.0	1527.0	13344.0	2108.0	3876.0	105.0	21.0	115.0	111.0	4.0	1146.0
Coffea_sessiliflora	-2.2	40.2	Low_altitude_east	537	27.116667	7.716666	67.10145	122.46211	33.3	21.8	11.5	27.15	28.316666	28.516666	25.516666	775.0	133.0	11.0	54.231358	323.0	83.0	172.0	152.0	16	4599.0	1787.0	159.0	513.0	128.0	32.0	145.0	197.0	15.0	1569.0	63.0	378.0	1527.0	13344.0	2108.0	3876.0	105.0	21.0	115.0	111.0	4.0	1146.0
Coffea_sessiliflora	-2.38333	40.46666	Low_altitude_east	537	27.025	6.9833336	66.50793	117.11494	32.9	22.4	10.500002	27.116667	28.083334	28.35	25.483334	1138.0	312.0	10.0	84.851746	623.0	84.0	219.0	204.0	21	4599.0	1787.0	159.0	513.0	128.0	32.0	145.0	197.0	15.0	1569.0	63.0	378.0	1527.0	13344.0	2108.0	3876.0	105.0	21.0	115.0	111.0	4.0	1146.0
Coffea_sessiliflora	-2.3942	40.53507	Low_altitude_east	537	26.879168	6.5916667	65.916664	112.74384	32.5	22.5	10.0	26.983334	27.883333	28.166666	25.4	1190.0	355.0	8.0	92.94117	679.0	77.0	211.0	221.0	22	4599.0	1787.0	159.0	513.0	128.0	32.0	145.0	197.0	15.0	1569.0	63.0	378.0	1527.0	13344.0	2108.0	3876.0	105.0	21.0	115.0	111.0	4.0	1146.0
Coffea_sessiliflora	-1.725	41.23333	Low_altitude_east	537	27.020834	6.691666	68.28232	106.18293	32.3	22.5	9.799999	27.166666	27.983334	28.283333	25.633333	765.0	223.0	1.0	99.13769	468.0	24.0	145.0	152.0	22	4599.0	1787.0	159.0	513.0	128.0	32.0	145.0	197.0	15.0	1569.0	63.0	378.0	1527.0	13344.0	2108.0	3876.0	105.0	21.0	115.0	111.0	4.0	1146.0
Coffea_sessiliflora	-1.725	41.233333	Low_altitude_east	537	27.020834	6.691666	68.28232	106.18293	32.3	22.5	9.799999	27.166666	27.983334	28.283333	25.633333	765.0	223.0	1.0	99.13769	468.0	24.0	145.0	152.0	22	4599.0	1787.0	159.0	513.0	128.0	32.0	145.0	197.0	15.0	1569.0	63.0	378.0	1527.0	13344.0	2108.0	3876.0	105.0	21.0	115.0	111.0	4.0	1146.0
Coffea_sessiliflora	-2.38333	40.53333	Low_altitude_east	537	26.929167	6.725	66.58417	113.84715	32.6	22.5	10.099998	27.033333	27.966667	28.233334	25.433334	1179.0	349.0	9.0	92.3702	674.0	83.0	227.0	206.0	24	4599.0	1787.0	159.0	513.0	128.0	32.0	145.0	197.0	15.0	1569.0	63.0	378.0	1527.0	13344.0	2108.0	3876.0	105.0	21.0	115.0	111.0	4.0	1146.0
Coffea_sessiliflora	-2.383333	40.466667	Low_altitude_east	537	27.008333	6.9500003	66.19047	116.5378	32.9	22.4	10.500002	27.1	28.066668	28.333334	25.483334	1135.0	319.0	9.0	87.037766	627.0	80.0	210.0	202.0	25	4599.0	1787.0	159.0	513.0	128.0	32.0	145.0	197.0	15.0	1569.0	63.0	378.0	1527.0	13344.0	2108.0	3876.0	105.0	21.0	115.0	111.0	4.0	1146.0
Coffea_sessiliflora	-2.4	40.533333	Low_altitude_east	537	26.858334	6.616667	66.166664	113.234146	32.5	22.5	10.0	26.983334	27.866667	28.15	25.366667	1189.0	355.0	8.0	93.04063	679.0	78.0	217.0	217.0	25	4599.0	1787.0	159.0	513.0	128.0	32.0	145.0	197.0	15.0	1569.0	63.0	378.0	1527.0	13344.0	2108.0	3876.0	105.0	21.0	115.0	111.0	4.0	1146.0
Coffea_sessiliflora	-1.983334	40.133333	Low_altitude_east	537	27.291666	8.216667	67.349724	127.40119	33.7	21.5	12.200001	27.300001	28.616667	28.75	25.633333	692.0	106.0	11.0	51.795002	269.0	85.0	168.0	131.0	27	4599.0	1787.0	159.0	513.0	128.0	32.0	145.0	197.0	15.0	1569.0	63.0	378.0	1527.0	13344.0	2108.0	3876.0	105.0	21.0	115.0	111.0	4.0	1146.0
Coffea_sessiliflora	-2.36666	40.5	Low_altitude_east	537	27.008333	6.9333334	67.31392	114.9868	32.8	22.5	10.299999	27.116667	28.05	28.316666	25.5	1153.0	333.0	10.0	89.909195	651.0	83.0	223.0	198.0	28	4599.0	1787.0	159.0	513.0	128.0	32.0	145.0	197.0	15.0	1569.0	63.0	378.0	1527.0	13344.0	2108.0	3876.0	105.0	21.0	115.0	111.0	4.0	1146.0
Coffea_sessiliflora	-2.366667	40.5	Low_altitude_east	537	26.975	6.8999996	66.34615	117.34757	32.8	22.4	10.4	27.083332	28.033333	28.316666	25.433334	1138.0	333.0	9.0	90.44761	639.0	80.0	208.0	201.0	29	4599.0	1787.0	159.0	513.0	128.0	32.0	145.0	197.0	15.0	1569.0	63.0	378.0	1527.0	13344.0	2108.0	3876.0	105.0	21.0	115.0	111.0	4.0	1146.0
Coffea_sessiliflora	-1.95	40.13333	Low_altitude_east	537	27.275	8.05	67.08334	128.1955	33.6	21.6	11.999998	27.283333	28.616667	28.733334	25.6	598.0	86.0	10.0	48.491146	214.0	74.0	136.0	115.0	30	4599.0	1787.0	159.0	513.0	128.0	32.0	145.0	197.0	15.0	1569.0	63.0	378.0	1527.0	13344.0	2108.0	3876.0	105.0	21.0	115.0	111.0	4.0	1146.0
Coffea_sessiliflora	-1.96666	40.13333	Low_altitude_east	537	27.283333	8.1	67.50001	126.73042	33.6	21.6	11.999998	27.3	28.616667	28.716667	25.616667	607.0	86.0	10.0	48.394424	219.0	75.0	140.0	117.0	31	4599.0	1787.0	159.0	513.0	128.0	32.0	145.0	197.0	15.0	1569.0	63.0	378.0	1527.0	13344.0	2108.0	3876.0	105.0	21.0	115.0	111.0	4.0	1146.0
Coffea_sessiliflora	-1.93333	40.13333	Low_altitude_east	537	27.291666	8.033333	66.94446	127.97076	33.6	21.6	11.999998	27.3	28.633333	28.75	25.616667	624.0	89.0	10.0	49.18837	229.0	77.0	145.0	118.0	32	4599.0	1787.0	159.0	513.0	128.0	32.0	145.0	197.0	15.0	1569.0	63.0	378.0	1527.0	13344.0	2108.0	3876.0	105.0	21.0	115.0	111.0	4.0	1146.0
Coffea_sessiliflora	-3.133333	39.95	Low_altitude_east	537	25.095833	7.8249993	68.04347	121.570366	31.2	19.7	11.5	25.15	26.3	26.533333	23.483334	919.0	208.0	11.0	67.740746	434.0	84.0	199.0	206.0	33	4599.0	1787.0	159.0	513.0	128.0	32.0	145.0	197.0	15.0	1569.0	63.0	378.0	1527.0	13344.0	2108.0	3876.0	105.0	21.0	115.0	111.0	4.0	1146.0
Coffea_sessiliflora	-1.916667	40.083333	Low_altitude_east	537	27.4375	8.575	67.519684	130.49075	34.1	21.4	12.699999	27.416666	28.85	28.916666	25.733334	639.0	94.0	10.0	50.39024	240.0	77.0	146.0	126.0	33	4599.0	1787.0	159.0	513.0	128.0	32.0	145.0	197.0	15.0	1569.0	63.0	378.0	1527.0	13344.0	2108.0	3876.0	105.0	21.0	115.0	111.0	4.0	1146.0
Coffea_sessiliflora	-1.916667	40.133333	Low_altitude_east	537	27.295834	8.041667	67.0139	127.661804	33.6	21.6	11.999998	27.333334	28.633333	28.75	25.616667	618.0	94.0	10.0	49.759678	227.0	76.0	150.0	117.0	33	4599.0	1787.0	159.0	513.0	128.0	32.0	145.0	197.0	15.0	1569.0	63.0	378.0	1527.0	13344.0	2108.0	3876.0	105.0	21.0	115.0	111.0	4.0	1146.0
Coffea_sessiliflora	-1.91666	40.13333	Low_altitude_east	537	27.3	8.033334	66.94446	127.27922	33.6	21.6	11.999998	27.35	28.633333	28.75	25.616667	617.0	93.0	10.0	49.692238	225.0	77.0	150.0	117.0	34	4599.0	1787.0	159.0	513.0	128.0	32.0	145.0	197.0	15.0	1569.0	63.0	378.0	1527.0	13344.0	2108.0	3876.0	105.0	21.0	115.0	111.0	4.0	1146.0
Coffea_sessiliflora	-1.933334	40.133333	Low_altitude_east	537	27.266666	8.05	67.08334	128.49359	33.6	21.6	11.999998	27.266666	28.616667	28.716667	25.583334	599.0	86.0	10.0	48.884815	216.0	73.0	135.0	113.0	35	4599.0	1787.0	159.0	513.0	128.0	32.0	145.0	197.0	15.0	1569.0	63.0	378.0	1527.0	13344.0	2108.0	3876.0	105.0	21.0	115.0	111.0	4.0	1146.0
Coffea_sessiliflora	-1.75	40.85	Low_altitude_east	537	27.15	7.133333	67.93651	112.26996	32.8	22.3	10.5	27.216667	28.216667	28.45	25.666666	772.0	210.0	4.0	89.89916	450.0	39.0	154.0	217.0	35	4599.0	1787.0	159.0	513.0	128.0	32.0	145.0	197.0	15.0	1569.0	63.0	378.0	1527.0	13344.0	2108.0	3876.0	105.0	21.0	115.0	111.0	4.0	1146.0
Coffea_sessiliflora	-1.93022	40.13613	Low_altitude_east	537	27.270834	8.058333	67.15279	127.786354	33.6	21.6	11.999998	27.266666	28.616667	28.716667	25.6	639.0	93.0	10.0	49.343395	235.0	79.0	151.0	123.0	39	4599.0	1787.0	159.0	513.0	128.0	32.0	145.0	197.0	15.0	1569.0	63.0	378.0	1527.0	13344.0	2108.0	3876.0	105.0	21.0	115.0	111.0	4.0	1146.0
Coffea_sessiliflora	-3.13333	39.91666	Low_altitude_east	537	25.141666	7.983333	68.23362	121.352844	31.3	19.6	11.699999	25.183334	26.35	26.583334	23.533333	844.0	184.0	12.0	62.236828	367.0	85.0	168.0	183.0	50	4599.0	1787.0	159.0	513.0	128.0	32.0	145.0	197.0	15.0	1569.0	63.0	378.0	1527.0	13344.0	2108.0	3876.0	105.0	21.0	115.0	111.0	4.0	1146.0
Coffea_sessiliflora	-6.099167	39.24	Low_altitude_east	537	25.941666	8.0	67.22689	126.99021	31.8	19.9	11.9	26.616667	24.316666	27.466667	24.316666	1691.0	407.0	51.0	80.46608	891.0	162.0	317.0	162.0	74	4599.0	1787.0	159.0	513.0	128.0	32.0	145.0	197.0	15.0	1569.0	63.0	378.0	1527.0	13344.0	2108.0	3876.0	105.0	21.0	115.0	111.0	4.0	1146.0
Coffea_sessiliflora	-4.45	39.4	Low_altitude_east	537	25.8125	8.175	64.37008	155.19966	32.4	19.7	12.700001	25.6	27.316666	27.583334	23.85	1337.0	328.0	17.0	78.707695	692.0	102.0	109.0	267.0	89	4599.0	1787.0	159.0	513.0	128.0	32.0	145.0	197.0	15.0	1569.0	63.0	378.0	1527.0	13344.0	2108.0	3876.0	105.0	21.0	115.0	111.0	4.0	1146.0
Coffea_sessiliflora	-6.6975	39.067778	Low_altitude_east	537	25.745832	9.041667	68.49748	140.78445	31.9	18.7	13.199999	26.35	24.016666	27.4	24.016666	1077.0	216.0	23.0	64.27031	496.0	85.0	292.0	85.0	112	4599.0	1787.0	159.0	513.0	128.0	32.0	145.0	197.0	15.0	1569.0	63.0	378.0	1527.0	13344.0	2108.0	3876.0	105.0	21.0	115.0	111.0	4.0	1146.0
Coffea_sessiliflora	-6.69722	39.07111	Low_altitude_east	537	25.745832	9.041667	68.49748	140.78445	31.9	18.7	13.199999	26.35	24.016666	27.4	24.016666	1077.0	216.0	23.0	64.27031	496.0	85.0	292.0	85.0	112	4599.0	1787.0	159.0	513.0	128.0	32.0	145.0	197.0	15.0	1569.0	63.0	378.0	1527.0	13344.0	2108.0	3876.0	105.0	21.0	115.0	111.0	4.0	1146.0
Coffea_sessiliflora	-6.697222	39.071111	Low_altitude_east	537	25.745832	9.041667	68.49748	140.78445	31.9	18.7	13.199999	26.35	24.016666	27.4	24.016666	1077.0	216.0	23.0	64.27031	496.0	85.0	292.0	85.0	112	4599.0	1787.0	159.0	513.0	128.0	32.0	145.0	197.0	15.0	1569.0	63.0	378.0	1527.0	13344.0	2108.0	3876.0	105.0	21.0	115.0	111.0	4.0	1146.0
Coffea_sessiliflora	-4.01666	39.5	Low_altitude_east	537	25.479166	8.491667	65.826866	149.50615	32.2	19.3	12.900002	25.35	27.116667	27.116667	23.566666	1110.0	231.0	20.0	62.872124	490.0	117.0	117.0	216.0	118	4599.0	1787.0	159.0	513.0	128.0	32.0	145.0	197.0	15.0	1569.0	63.0	378.0	1527.0	13344.0	2108.0	3876.0	105.0	21.0	115.0	111.0	4.0	1146.0
Coffea_sessiliflora	-6.89646	39.12247	Low_altitude_east	537	25.433332	8.616667	66.79587	152.66322	31.4	18.5	12.9	26.1	23.55	27.216667	23.533333	1096.0	236.0	27.0	70.114555	544.0	84.0	280.0	99.0	120	4599.0	1787.0	159.0	513.0	128.0	32.0	145.0	197.0	15.0	1569.0	63.0	378.0	1527.0	13344.0	2108.0	3876.0	105.0	21.0	115.0	111.0	4.0	1146.0
Coffea_sessiliflora	-2.883334	39.916667	Low_altitude_east	537	25.225	7.8999996	66.94915	125.43561	31.5	19.7	11.799999	25.233334	26.466667	26.683334	23.6	868.0	169.0	12.0	57.541676	359.0	90.0	184.0	173.0	124	4599.0	1787.0	159.0	513.0	128.0	32.0	145.0	197.0	15.0	1569.0	63.0	378.0	1527.0	13344.0	2108.0	3876.0	105.0	21.0	115.0	111.0	4.0	1146.0
Coffea_sessiliflora	-3.933334	39.583333	Low_altitude_east	537	25.3625	8.208334	65.66667	144.47594	31.9	19.4	12.5	25.3	26.916666	26.983334	23.516666	1112.0	243.0	19.0	65.40055	496.0	113.0	253.0	214.0	130	4599.0	1787.0	159.0	513.0	128.0	32.0	145.0	197.0	15.0	1569.0	63.0	378.0	1527.0	13344.0	2108.0	3876.0	105.0	21.0	115.0	111.0	4.0	1146.0
Coffea_sessiliflora	-2.88333	39.91666	Low_altitude_east	537	25.179167	7.808333	66.73789	125.68826	31.4	19.7	11.699999	25.183334	26.416666	26.633333	23.55	864.0	165.0	13.0	56.496	352.0	91.0	182.0	171.0	136	4599.0	1787.0	159.0	513.0	128.0	32.0	145.0	197.0	15.0	1569.0	63.0	378.0	1527.0	13344.0	2108.0	3876.0	105.0	21.0	115.0	111.0	4.0	1146.0
Coffea_sessiliflora	-4.15	39.416667	Low_altitude_east	537	25.295834	8.675	65.22557	151.45444	32.3	19.0	13.299999	25.133333	26.983334	26.983334	23.383333	1070.0	214.0	22.0	61.152554	466.0	116.0	116.0	206.0	141	4599.0	1787.0	159.0	513.0	128.0	32.0	145.0	197.0	15.0	1569.0	63.0	378.0	1527.0	13344.0	2108.0	3876.0	105.0	21.0	115.0	111.0	4.0	1146.0
Coffea_sessiliflora	-4.15	39.41666	Low_altitude_east	537	25.275	8.733334	65.17413	153.45268	32.3	18.9	13.4	25.083334	27.0	27.0	23.35	1074.0	210.0	23.0	60.421795	465.0	119.0	119.0	214.0	143	4599.0	1787.0	159.0	513.0	128.0	32.0	145.0	197.0	15.0	1569.0	63.0	378.0	1527.0	13344.0	2108.0	3876.0	105.0	21.0	115.0	111.0	4.0	1146.0
Coffea_sessiliflora	-6.983333	39.05	Low_altitude_east	537	25.341667	8.766666	66.92112	152.95326	31.4	18.3	13.1	25.983334	23.466667	27.116667	23.433332	1085.0	242.0	25.0	71.08611	534.0	80.0	292.0	89.0	152	4599.0	1787.0	159.0	513.0	128.0	32.0	145.0	197.0	15.0	1569.0	63.0	378.0	1527.0	13344.0	2108.0	3876.0	105.0	21.0	115.0	111.0	4.0	1146.0
Coffea_sessiliflora	-3.93333	39.58333	Low_altitude_east	537	25.15	8.166666	65.86021	142.89221	31.7	19.3	12.400002	25.083332	26.683334	26.733334	23.316666	1113.0	238.0	20.0	64.08903	489.0	118.0	258.0	212.0	162	4599.0	1787.0	159.0	513.0	128.0	32.0	145.0	197.0	15.0	1569.0	63.0	378.0	1527.0	13344.0	2108.0	3876.0	105.0	21.0	115.0	111.0	4.0	1146.0
Coffea_sessiliflora	-3.933333	39.583333	Low_altitude_east	537	25.15	8.166666	65.86021	142.89221	31.7	19.3	12.400002	25.083332	26.683334	26.733334	23.316666	1113.0	238.0	20.0	64.08903	489.0	118.0	258.0	212.0	162	4599.0	1787.0	159.0	513.0	128.0	32.0	145.0	197.0	15.0	1569.0	63.0	378.0	1527.0	13344.0	2108.0	3876.0	105.0	21.0	115.0	111.0	4.0	1146.0
Coffea_sessiliflora	-6.91666	39.03333	Low_altitude_east	537	25.270834	8.724999	67.63566	146.72885	31.3	18.4	12.9	25.9	23.466667	26.983334	23.45	1054.0	226.0	21.0	69.14995	505.0	75.0	297.0	79.0	181	4599.0	1787.0	159.0	513.0	128.0	32.0	145.0	197.0	15.0	1569.0	63.0	378.0	1527.0	13344.0	2108.0	3876.0	105.0	21.0	115.0	111.0	4.0	1146.0
Coffea_sessiliflora	-6.883333	39.066667	Low_altitude_east	537	25.191668	8.65	67.57812	146.6727	31.2	18.4	12.800001	25.816668	23.383333	26.916668	23.383333	1062.0	231.0	22.0	69.889465	515.0	78.0	291.0	83.0	182	4599.0	1787.0	159.0	513.0	128.0	32.0	145.0	197.0	15.0	1569.0	63.0	378.0	1527.0	13344.0	2108.0	3876.0	105.0	21.0	115.0	111.0	4.0	1146.0
Coffea_sessiliflora	-4.43333	39.21666	Low_altitude_east	537	24.991667	8.85	65.55556	156.73999	32.0	18.5	13.5	24.766666	26.5	26.766666	23.0	1081.0	210.0	22.0	61.602272	474.0	119.0	131.0	201.0	203	4599.0	1787.0	159.0	513.0	128.0	32.0	145.0	197.0	15.0	1569.0	63.0	378.0	1527.0	13344.0	2108.0	3876.0	105.0	21.0	115.0	111.0	4.0	1146.0
Coffea_sessiliflora	-6.893333	39.073889	Low_altitude_east	537	24.970833	8.541667	67.257225	147.70145	30.9	18.2	12.699999	25.633333	23.15	26.7	23.15	1084.0	228.0	22.0	67.5135	512.0	81.0	302.0	83.0	220	4599.0	1787.0	159.0	513.0	128.0	32.0	145.0	197.0	15.0	1569.0	63.0	378.0	1527.0	13344.0	2108.0	3876.0	105.0	21.0	115.0	111.0	4.0	1146.0
Coffea_sessiliflora	-7.16666	37.81666	Low_altitude_east	537	26.366667	8.766666	65.42289	166.35577	32.3	18.9	13.4	27.666668	24.116667	28.083334	24.116667	1575.0	321.0	34.0	70.48056	735.0	106.0	511.0	106.0	221	4599.0	1787.0	159.0	513.0	128.0	32.0	145.0	197.0	15.0	1569.0	63.0	378.0	1527.0	13344.0	2108.0	3876.0	105.0	21.0	115.0	111.0	4.0	1146.0
Coffea_sessiliflora	-3.26666	39.7	Low_altitude_east	537	24.529167	8.175	67.56198	126.15754	31.0	18.9	12.1	25.516666	25.8	26.0	22.916666	898.0	162.0	20.0	55.30988	355.0	120.0	213.0	139.0	245	4599.0	1787.0	159.0	513.0	128.0	32.0	145.0	197.0	15.0	1569.0	63.0	378.0	1527.0	13344.0	2108.0	3876.0	105.0	21.0	115.0	111.0	4.0	1146.0
Coffea_sessiliflora	-6.91222	39.06611	Low_altitude_east	537	24.816666	8.516667	67.06038	146.75787	30.8	18.1	12.699999	25.466667	23.0	26.55	23.0	1116.0	241.0	23.0	68.920166	537.0	85.0	310.0	85.0	253	4599.0	1787.0	159.0	513.0	128.0	32.0	145.0	197.0	15.0	1569.0	63.0	378.0	1527.0	13344.0	2108.0	3876.0	105.0	21.0	115.0	111.0	4.0	1146.0
Coffea_sessiliflora	-6.912222	39.066111	Low_altitude_east	537	24.816666	8.516667	67.06038	146.75787	30.8	18.1	12.699999	25.466667	23.0	26.55	23.0	1116.0	241.0	23.0	68.920166	537.0	85.0	310.0	85.0	253	4599.0	1787.0	159.0	513.0	128.0	32.0	145.0	197.0	15.0	1569.0	63.0	378.0	1527.0	13344.0	2108.0	3876.0	105.0	21.0	115.0	111.0	4.0	1146.0
Coffea_sessiliflora	-6.15	38.616667	Low_altitude_east	537	25.279167	8.491667	67.39418	140.07237	31.4	18.8	12.6	26.066666	23.716667	26.95	23.483334	1076.0	202.0	24.0	58.45935	462.0	86.0	283.0	99.0	256	4599.0	1787.0	159.0	513.0	128.0	32.0	145.0	197.0	15.0	1569.0	63.0	378.0	1527.0	13344.0	2108.0	3876.0	105.0	21.0	115.0	111.0	4.0	1146.0
Coffea_sessiliflora	-6.13361	38.63861	Low_altitude_east	537	25.175	8.433332	67.46666	138.0135	31.2	18.7	12.5	25.966667	23.65	26.816668	23.4	1083.0	201.0	27.0	57.691063	457.0	85.0	289.0	104.0	270	4599.0	1787.0	159.0	513.0	128.0	32.0	145.0	197.0	15.0	1569.0	63.0	378.0	1527.0	13344.0	2108.0	3876.0	105.0	21.0	115.0	111.0	4.0	1146.0
Coffea_sessiliflora	-6.9	39.083333	Low_altitude_east	537	24.6	8.483333	67.32804	146.70625	30.5	17.9	12.6	25.266666	22.766666	26.316666	22.766666	1131.0	236.0	25.0	66.678314	536.0	89.0	315.0	89.0	287	4599.0	1787.0	159.0	513.0	128.0	32.0	145.0	197.0	15.0	1569.0	63.0	378.0	1527.0	13344.0	2108.0	3876.0	105.0	21.0	115.0	111.0	4.0	1146.0
Coffea_sessiliflora	-6.15	38.6	Low_altitude_east	537	24.770834	8.525	67.65872	139.40555	30.9	18.3	12.6	25.566666	23.216667	26.433334	22.983334	1095.0	210.0	27.0	59.061863	473.0	89.0	286.0	102.0	331	4599.0	1787.0	159.0	513.0	128.0	32.0	145.0	197.0	15.0	1569.0	63.0	378.0	1527.0	13344.0	2108.0	3876.0	105.0	21.0	115.0	111.0	4.0	1146.0
Coffea_sessiliflora	-3.26666	39.71666	Low_altitude_east	537	24.004166	8.158334	67.42425	126.678894	30.5	18.4	12.1	25.0	25.283333	25.466667	22.383333	911.0	160.0	20.0	55.210323	359.0	123.0	219.0	139.0	348	4599.0	1787.0	159.0	513.0	128.0	32.0	145.0	197.0	15.0	1569.0	63.0	378.0	1527.0	13344.0	2108.0	3876.0	105.0	21.0	115.0	111.0	4.0	1146.0
Coffea_sessiliflora	-3.266667	39.7	Low_altitude_east	537	24.004168	8.175	67.56198	125.90506	30.5	18.4	12.1	25.0	25.283333	25.466667	22.4	938.0	167.0	21.0	55.549797	372.0	126.0	226.0	145.0	353	4599.0	1787.0	159.0	513.0	128.0	32.0	145.0	197.0	15.0	1569.0	63.0	378.0	1527.0	13344.0	2108.0	3876.0	105.0	21.0	115.0	111.0	4.0	1146.0
Coffea_sessiliflora	-4.233333	39.416667	Low_altitude_east	537	23.679167	8.125	65.524185	145.10905	30.2	17.8	12.400002	23.533333	25.3	25.3	21.833332	1110.0	212.0	23.0	56.83655	467.0	123.0	123.0	219.0	387	4599.0	1787.0	159.0	513.0	128.0	32.0	145.0	197.0	15.0	1569.0	63.0	378.0	1527.0	13344.0	2108.0	3876.0	105.0	21.0	115.0	111.0	4.0	1146.0
Coffea_sessiliflora	-4.23333	39.41666	Low_altitude_east	537	23.658333	8.2	65.6	146.9359	30.2	17.7	12.5	23.516666	25.283333	25.283333	21.783333	1101.0	209.0	23.0	56.584633	461.0	124.0	124.0	215.0	394	4599.0	1787.0	159.0	513.0	128.0	32.0	145.0	197.0	15.0	1569.0	63.0	378.0	1527.0	13344.0	2108.0	3876.0	105.0	21.0	115.0	111.0	4.0	1146.0
Coffea_sessiliflora	-8.35	38.933333	Low_altitude_east	537	22.854166	7.4083333	67.34848	121.458145	27.6	16.6	11.0	23.85	21.233334	24.1	21.233334	1136.0	238.0	10.0	80.554214	579.0	33.0	472.0	33.0	503	4599.0	1787.0	159.0	513.0	128.0	32.0	145.0	197.0	15.0	1569.0	63.0	378.0	1527.0	13344.0	2108.0	3876.0	105.0	21.0	115.0	111.0	4.0	1146.0
Coffea_sessiliflora	-3.25	39.716667	Low_altitude_east	537	23.3125	8.075	67.291664	127.08488	29.8	17.8	12.0	24.316668	24.616667	24.783333	21.683334	920.0	154.0	21.0	55.198055	355.0	127.0	222.0	135.0	504	4599.0	1787.0	159.0	513.0	128.0	32.0	145.0	197.0	15.0	1569.0	63.0	378.0	1527.0	13344.0	2108.0	3876.0	105.0	21.0	115.0	111.0	4.0	1146.0
Coffea_sessiliflora	-4.82555	38.71	Low_altitude_east	537	23.375	9.416666	67.745804	145.04703	30.4	16.5	13.9	24.166668	21.55	25.066668	21.55	940.0	151.0	37.0	51.304317	389.0	124.0	186.0	124.0	534	4599.0	1787.0	159.0	513.0	128.0	32.0	145.0	197.0	15.0	1569.0	63.0	378.0	1527.0	13344.0	2108.0	3876.0	105.0	21.0	115.0	111.0	4.0	1146.0
Coffea_sessiliflora	-4.83	38.71	Low_altitude_east	537	23.375	9.416666	67.745804	145.04703	30.4	16.5	13.9	24.166668	21.55	25.066668	21.55	940.0	151.0	37.0	51.304317	389.0	124.0	186.0	124.0	534	4599.0	1787.0	159.0	513.0	128.0	32.0	145.0	197.0	15.0	1569.0	63.0	378.0	1527.0	13344.0	2108.0	3876.0	105.0	21.0	115.0	111.0	4.0	1146.0
Coffea_sessiliflora	-6.88333	37.91666	Low_altitude_east	537	21.9	8.783334	66.0401	162.56468	28.1	14.8	13.3	23.183334	19.716667	23.616667	19.716667	1396.0	265.0	17.0	67.84719	617.0	65.0	463.0	65.0	924	4599.0	1787.0	159.0	513.0	128.0	32.0	145.0	197.0	15.0	1569.0	63.0	378.0	1527.0	13344.0	2108.0	3876.0	105.0	21.0	115.0	111.0	4.0	1146.0
Coffea_sessiliflora	-3.466667	38.3	Low_altitude_east	537	20.8	10.283334	67.211334	164.19225	29.0	13.7	15.3	21.633333	18.65	22.65	18.65	968.0	178.0	20.0	71.44967	416.0	72.0	222.0	72.0	1127	4599.0	1787.0	159.0	513.0	128.0	32.0	145.0	197.0	15.0	1569.0	63.0	378.0	1527.0	13344.0	2108.0	3876.0	105.0	21.0	115.0	111.0	4.0	1146.0
Coffea_pseudozanguebariae	-5.78333	38.85	Low_altitude_east	554	27.4625	9.158333	68.85965	133.07764	34.0	20.7	13.299999	27.683334	25.816666	29.1	25.816666	916.0	124.0	33.0	40.97446	317.0	113.0	242.0	113.0	5	5680.0	1765.0	275.0	463.0	191.0	39.0	147.0	188.0	20.0	1686.0	127.0	493.0	2580.0	17224.0	2897.0	6308.0	39.0	21.0	144.0	126.0	10.0	125.0
Coffea_pseudozanguebariae	-5.783333	38.85	Low_altitude_east	554	27.4625	9.158333	68.85965	133.07764	34.0	20.7	13.299999	27.683334	25.816666	29.1	25.816666	916.0	124.0	33.0	40.97446	317.0	113.0	242.0	113.0	5	5680.0	1765.0	275.0	463.0	191.0	39.0	147.0	188.0	20.0	1686.0	127.0	493.0	2580.0	17224.0	2897.0	6308.0	39.0	21.0	144.0	126.0	10.0	125.0
Coffea_pseudozanguebariae	-4.9667	39.1583	Low_altitude_east	554	26.508333	8.049999	64.91936	149.72449	32.8	20.4	12.4	27.366667	27.983334	28.233334	24.616667	1000.0	217.0	20.0	68.62089	465.0	119.0	124.0	156.0	7	5680.0	1765.0	275.0	463.0	191.0	39.0	147.0	188.0	20.0	1686.0	127.0	493.0	2580.0	17224.0	2897.0	6308.0	39.0	21.0	144.0	126.0	10.0	125.0
Coffea_pseudozanguebariae	-6.225133	39.402633	Low_altitude_east	554	26.0	8.25	67.07317	131.73663	32.0	19.7	12.299999	26.616667	24.316668	27.55	24.316668	1536.0	414.0	35.0	92.27678	892.0	127.0	292.0	127.0	10	5680.0	1765.0	275.0	463.0	191.0	39.0	147.0	188.0	20.0	1686.0	127.0	493.0	2580.0	17224.0	2897.0	6308.0	39.0	21.0	144.0	126.0	10.0	125.0
Coffea_pseudozanguebariae	-4.0	39.666667	Low_altitude_east	554	26.262499	8.041667	64.85216	141.82454	32.8	20.4	12.4	26.233334	27.75	27.849998	24.433332	1114.0	276.0	16.0	74.174	541.0	99.0	237.0	206.0	10	5680.0	1765.0	275.0	463.0	191.0	39.0	147.0	188.0	20.0	1686.0	127.0	493.0	2580.0	17224.0	2897.0	6308.0	39.0	21.0	144.0	126.0	10.0	125.0
Coffea_pseudozanguebariae	-4.333333	39.566667	Low_altitude_east	554	26.229166	7.7416673	63.980717	148.78993	32.5	20.4	12.1	26.083334	27.883333	27.883333	24.333334	1050.0	270.0	14.0	79.92885	541.0	80.0	80.0	203.0	11	5680.0	1765.0	275.0	463.0	191.0	39.0	147.0	188.0	20.0	1686.0	127.0	493.0	2580.0	17224.0	2897.0	6308.0	39.0	21.0	144.0	126.0	10.0	125.0
Coffea_pseudozanguebariae	-4.38333	39.53333	Low_altitude_east	554	26.2625	7.708334	64.236115	148.17256	32.5	20.5	12.0	26.116667	27.633333	27.9	24.366667	1304.0	323.0	20.0	81.24888	692.0	106.0	118.0	242.0	14	5680.0	1765.0	275.0	463.0	191.0	39.0	147.0	188.0	20.0	1686.0	127.0	493.0	2580.0	17224.0	2897.0	6308.0	39.0	21.0	144.0	126.0	10.0	125.0
Coffea_pseudozanguebariae	-6.25	39.266667	Low_altitude_east	554	26.220833	8.125	68.27731	117.50161	32.0	20.1	11.9	26.8	24.733334	27.633333	24.733334	1364.0	348.0	30.0	83.51118	732.0	101.0	296.0	101.0	15	5680.0	1765.0	275.0	463.0	191.0	39.0	147.0	188.0	20.0	1686.0	127.0	493.0	2580.0	17224.0	2897.0	6308.0	39.0	21.0	144.0	126.0	10.0	125.0
Coffea_pseudozanguebariae	-4.316667	39.566667	Low_altitude_east	554	26.204166	7.7583337	64.11846	146.97647	32.5	20.4	12.1	26.05	27.833334	27.833334	24.333334	1068.0	272.0	14.0	80.08833	552.0	84.0	84.0	204.0	15	5680.0	1765.0	275.0	463.0	191.0	39.0	147.0	188.0	20.0	1686.0	127.0	493.0	2580.0	17224.0	2897.0	6308.0	39.0	21.0	144.0	126.0	10.0	125.0
Coffea_pseudozanguebariae	-4.31667	39.56667	Low_altitude_east	554	26.204166	7.7583337	64.11846	146.97647	32.5	20.4	12.1	26.05	27.833334	27.833334	24.333334	1068.0	272.0	14.0	80.08833	552.0	84.0	84.0	204.0	15	5680.0	1765.0	275.0	463.0	191.0	39.0	147.0	188.0	20.0	1686.0	127.0	493.0	2580.0	17224.0	2897.0	6308.0	39.0	21.0	144.0	126.0	10.0	125.0
Coffea_pseudozanguebariae	-4.33333	39.56666	Low_altitude_east	554	26.220833	7.7583337	64.11846	148.11632	32.5	20.4	12.1	26.083334	27.55	27.866667	24.333334	1108.0	278.0	16.0	79.43212	574.0	92.0	93.0	209.0	16	5680.0	1765.0	275.0	463.0	191.0	39.0	147.0	188.0	20.0	1686.0	127.0	493.0	2580.0	17224.0	2897.0	6308.0	39.0	21.0	144.0	126.0	10.0	125.0
Coffea_pseudozanguebariae	-4.016667	39.7	Low_altitude_east	554	26.2125	7.9083333	64.82241	140.85977	32.6	20.4	12.199999	26.183332	27.683332	27.8	24.4	1058.0	264.0	14.0	74.13112	510.0	89.0	214.0	200.0	17	5680.0	1765.0	275.0	463.0	191.0	39.0	147.0	188.0	20.0	1686.0	127.0	493.0	2580.0	17224.0	2897.0	6308.0	39.0	21.0	144.0	126.0	10.0	125.0
Coffea_pseudozanguebariae	-4.01667	39.7	Low_altitude_east	554	26.2125	7.9083333	64.82241	140.85977	32.6	20.4	12.199999	26.183332	27.683332	27.8	24.4	1058.0	264.0	14.0	74.13112	510.0	89.0	214.0	200.0	17	5680.0	1765.0	275.0	463.0	191.0	39.0	147.0	188.0	20.0	1686.0	127.0	493.0	2580.0	17224.0	2897.0	6308.0	39.0	21.0	144.0	126.0	10.0	125.0
Coffea_pseudozanguebariae	-4.26666	39.58333	Low_altitude_east	554	26.170834	7.875	64.54918	148.65242	32.5	20.3	12.200001	26.05	27.783333	27.8	24.266666	1129.0	275.0	17.0	78.227844	581.0	101.0	279.0	204.0	18	5680.0	1765.0	275.0	463.0	191.0	39.0	147.0	188.0	20.0	1686.0	127.0	493.0	2580.0	17224.0	2897.0	6308.0	39.0	21.0	144.0	126.0	10.0	125.0
Coffea_pseudozanguebariae	-5.066667	39.066667	Low_altitude_east	554	26.8375	8.708334	66.475815	149.04433	33.4	20.3	13.100002	27.65	28.300001	28.533335	24.95	1225.0	282.0	25.0	72.04171	587.0	144.0	150.0	200.0	20	5680.0	1765.0	275.0	463.0	191.0	39.0	147.0	188.0	20.0	1686.0	127.0	493.0	2580.0	17224.0	2897.0	6308.0	39.0	21.0	144.0	126.0	10.0	125.0
Coffea_pseudozanguebariae	-5.06667	39.06667	Low_altitude_east	554	26.8375	8.708334	66.475815	149.04433	33.4	20.3	13.100002	27.65	28.300001	28.533335	24.95	1225.0	282.0	25.0	72.04171	587.0	144.0	150.0	200.0	20	5680.0	1765.0	275.0	463.0	191.0	39.0	147.0	188.0	20.0	1686.0	127.0	493.0	2580.0	17224.0	2897.0	6308.0	39.0	21.0	144.0	126.0	10.0	125.0
Coffea_pseudozanguebariae	-6.28	39.451667	Low_altitude_east	554	25.858334	8.116667	67.63889	133.08974	31.7	19.7	12.0	26.433334	24.666666	27.416666	24.183334	1530.0	415.0	33.0	94.29314	902.0	124.0	289.0	129.0	20	5680.0	1765.0	275.0	463.0	191.0	39.0	147.0	188.0	20.0	1686.0	127.0	493.0	2580.0	17224.0	2897.0	6308.0	39.0	21.0	144.0	126.0	10.0	125.0
Coffea_pseudozanguebariae	-4.31666	39.56666	Low_altitude_east	554	26.183334	7.85	64.34426	148.6505	32.5	20.3	12.200001	26.033333	27.516666	27.833334	24.283333	1146.0	280.0	17.0	78.82524	593.0	98.0	100.0	213.0	20	5680.0	1765.0	275.0	463.0	191.0	39.0	147.0	188.0	20.0	1686.0	127.0	493.0	2580.0	17224.0	2897.0	6308.0	39.0	21.0	144.0	126.0	10.0	125.0
Coffea_pseudozanguebariae	-6.8	39.25	Low_altitude_east	554	26.241667	9.183333	68.0247	152.53662	32.7	19.2	13.5	26.85	24.366667	28.033333	24.35	1120.0	266.0	28.0	78.370094	593.0	89.0	262.0	102.0	23	5680.0	1765.0	275.0	463.0	191.0	39.0	147.0	188.0	20.0	1686.0	127.0	493.0	2580.0	17224.0	2897.0	6308.0	39.0	21.0	144.0	126.0	10.0	125.0
Coffea_pseudozanguebariae	-4.63333	39.38333	Low_altitude_east	554	26.166666	7.683333	64.02778	146.68044	32.3	20.3	12.0	26.0	27.566666	27.833332	24.283333	1174.0	283.0	19.0	75.537865	594.0	111.0	119.0	206.0	25	5680.0	1765.0	275.0	463.0	191.0	39.0	147.0	188.0	20.0	1686.0	127.0	493.0	2580.0	17224.0	2897.0	6308.0	39.0	21.0	144.0	126.0	10.0	125.0
Coffea_pseudozanguebariae	-6.26666	39.26666	Low_altitude_east	554	26.133333	8.083333	67.92717	118.3856	31.9	20.0	11.9	26.7	24.633333	27.55	24.633333	1322.0	331.0	28.0	81.68034	698.0	95.0	296.0	95.0	29	5680.0	1765.0	275.0	463.0	191.0	39.0	147.0	188.0	20.0	1686.0	127.0	493.0	2580.0	17224.0	2897.0	6308.0	39.0	21.0	144.0	126.0	10.0	125.0
Coffea_pseudozanguebariae	-6.204167	39.343611	Low_altitude_east	554	26.016666	8.466666	67.733345	127.67737	32.1	19.6	12.499998	26.633333	24.4	27.533333	24.4	1527.0	393.0	38.0	85.80163	844.0	127.0	307.0	127.0	31	5680.0	1765.0	275.0	463.0	191.0	39.0	147.0	188.0	20.0	1686.0	127.0	493.0	2580.0	17224.0	2897.0	6308.0	39.0	21.0	144.0	126.0	10.0	125.0
Coffea_pseudozanguebariae	-6.166667	39.333333	Low_altitude_east	554	26.05	8.466667	67.19576	128.09798	32.2	19.6	12.6	26.65	24.433332	27.583334	24.433332	1555.0	396.0	42.0	84.4974	850.0	133.0	313.0	133.0	32	5680.0	1765.0	275.0	463.0	191.0	39.0	147.0	188.0	20.0	1686.0	127.0	493.0	2580.0	17224.0	2897.0	6308.0	39.0	21.0	144.0	126.0	10.0	125.0
Coffea_pseudozanguebariae	-3.116667	39.866667	Low_altitude_east	554	25.308334	8.116666	67.638885	121.31541	31.7	19.7	12.0	25.333334	26.516666	26.733334	23.716667	868.0	178.0	14.0	59.303814	366.0	95.0	186.0	170.0	46	5680.0	1765.0	275.0	463.0	191.0	39.0	147.0	188.0	20.0	1686.0	127.0	493.0	2580.0	17224.0	2897.0	6308.0	39.0	21.0	144.0	126.0	10.0	125.0
Coffea_pseudozanguebariae	-3.616667	39.733333	Low_altitude_east	554	25.720833	8.108334	68.13726	126.283554	32.0	20.1	11.9	25.783333	26.95	27.2	24.1	1064.0	248.0	18.0	68.14405	487.0	95.0	218.0	218.0	51	5680.0	1765.0	275.0	463.0	191.0	39.0	147.0	188.0	20.0	1686.0	127.0	493.0	2580.0	17224.0	2897.0	6308.0	39.0	21.0	144.0	126.0	10.0	125.0
Coffea_pseudozanguebariae	-7.0	39.5	Low_altitude_east	554	25.895832	8.208333	66.73442	148.20836	31.8	19.5	12.299999	26.416666	24.683332	27.633333	24.033333	1228.0	318.0	18.0	85.667984	686.0	85.0	280.0	142.0	55	5680.0	1765.0	275.0	463.0	191.0	39.0	147.0	188.0	20.0	1686.0	127.0	493.0	2580.0	17224.0	2897.0	6308.0	39.0	21.0	144.0	126.0	10.0	125.0
Coffea_pseudozanguebariae	-3.11666	39.86666	Low_altitude_east	554	25.295834	8.141666	67.2865	122.68695	31.7	19.6	12.1	25.316668	26.516666	26.733334	23.7	859.0	168.0	15.0	56.617874	350.0	100.0	188.0	162.0	59	5680.0	1765.0	275.0	463.0	191.0	39.0	147.0	188.0	20.0	1686.0	127.0	493.0	2580.0	17224.0	2897.0	6308.0	39.0	21.0	144.0	126.0	10.0	125.0
Coffea_pseudozanguebariae	-6.100833	39.236667	Low_altitude_east	554	26.016666	8.066667	67.22222	126.26332	31.9	19.9	12.0	26.666666	24.4	27.533333	24.4	1676.0	408.0	51.0	81.34275	887.0	158.0	314.0	158.0	62	5680.0	1765.0	275.0	463.0	191.0	39.0	147.0	188.0	20.0	1686.0	127.0	493.0	2580.0	17224.0	2897.0	6308.0	39.0	21.0	144.0	126.0	10.0	125.0
Coffea_pseudozanguebariae	-4.166667	39.583333	Low_altitude_east	554	25.8375	8.308333	65.419945	148.4331	32.4	19.7	12.700001	25.733334	27.45	27.466667	23.933334	1151.0	263.0	19.0	72.127045	561.0	112.0	282.0	210.0	80	5680.0	1765.0	275.0	463.0	191.0	39.0	147.0	188.0	20.0	1686.0	127.0	493.0	2580.0	17224.0	2897.0	6308.0	39.0	21.0	144.0	126.0	10.0	125.0
Coffea_pseudozanguebariae	-7.016667	39.166667	Low_altitude_east	554	25.6375	8.858334	67.10858	154.89183	31.7	18.5	13.200001	26.266666	23.75	27.45	23.7	1126.0	260.0	25.0	74.08277	574.0	90.0	279.0	108.0	83	5680.0	1765.0	275.0	463.0	191.0	39.0	147.0	188.0	20.0	1686.0	127.0	493.0	2580.0	17224.0	2897.0	6308.0	39.0	21.0	144.0	126.0	10.0	125.0
Coffea_pseudozanguebariae	-4.483333	39.266667	Low_altitude_east	554	25.845833	8.625	65.340904	156.86502	32.7	19.5	13.200001	25.616667	27.35	27.633333	23.866667	1166.0	250.0	20.0	69.20432	557.0	111.0	126.0	216.0	88	5680.0	1765.0	275.0	463.0	191.0	39.0	147.0	188.0	20.0	1686.0	127.0	493.0	2580.0	17224.0	2897.0	6308.0	39.0	21.0	144.0	126.0	10.0	125.0
Coffea_pseudozanguebariae	-4.48333	39.26667	Low_altitude_east	554	25.845833	8.625	65.340904	156.86502	32.7	19.5	13.200001	25.616667	27.35	27.633333	23.866667	1166.0	250.0	20.0	69.20432	557.0	111.0	126.0	216.0	88	5680.0	1765.0	275.0	463.0	191.0	39.0	147.0	188.0	20.0	1686.0	127.0	493.0	2580.0	17224.0	2897.0	6308.0	39.0	21.0	144.0	126.0	10.0	125.0
Coffea_pseudozanguebariae	-3.783333	39.716667	Low_altitude_east	554	25.5375	8.091667	66.325134	136.43388	32.0	19.8	12.200001	25.583332	26.95	27.1	23.766666	1166.0	267.0	20.0	67.89002	536.0	106.0	249.0	232.0	99	5680.0	1765.0	275.0	463.0	191.0	39.0	147.0	188.0	20.0	1686.0	127.0	493.0	2580.0	17224.0	2897.0	6308.0	39.0	21.0	144.0	126.0	10.0	125.0
Coffea_pseudozanguebariae	-3.78333	39.71667	Low_altitude_east	554	25.5375	8.091667	66.325134	136.43388	32.0	19.8	12.200001	25.583332	26.95	27.1	23.766666	1166.0	267.0	20.0	67.89002	536.0	106.0	249.0	232.0	99	5680.0	1765.0	275.0	463.0	191.0	39.0	147.0	188.0	20.0	1686.0	127.0	493.0	2580.0	17224.0	2897.0	6308.0	39.0	21.0	144.0	126.0	10.0	125.0
Coffea_pseudozanguebariae	-5.483333	38.9	Low_altitude_east	554	26.4	8.650001	65.03759	154.3903	33.2	19.9	13.300001	27.2	24.516666	28.283333	24.516666	1236.0	188.0	57.0	40.434536	459.0	184.0	263.0	184.0	103	5680.0	1765.0	275.0	463.0	191.0	39.0	147.0	188.0	20.0	1686.0	127.0	493.0	2580.0	17224.0	2897.0	6308.0	39.0	21.0	144.0	126.0	10.0	125.0
Coffea_pseudozanguebariae	-3.866667	39.65	Low_altitude_east	554	25.404167	8.041666	65.37941	142.46942	31.9	19.6	12.299999	25.4	26.883333	27.0	23.55	1150.0	262.0	18.0	67.03941	520.0	106.0	243.0	234.0	115	5680.0	1765.0	275.0	463.0	191.0	39.0	147.0	188.0	20.0	1686.0	127.0	493.0	2580.0	17224.0	2897.0	6308.0	39.0	21.0	144.0	126.0	10.0	125.0
Coffea_pseudozanguebariae	-7.06666	39.15	Low_altitude_east	554	25.4875	8.758333	67.371796	153.49156	31.5	18.5	13.0	26.133333	23.6	27.283333	23.583334	1157.0	269.0	29.0	73.08357	581.0	94.0	296.0	107.0	116	5680.0	1765.0	275.0	463.0	191.0	39.0	147.0	188.0	20.0	1686.0	127.0	493.0	2580.0	17224.0	2897.0	6308.0	39.0	21.0	144.0	126.0	10.0	125.0
Coffea_pseudozanguebariae	-4.13333	39.51666	Low_altitude_east	554	25.441668	8.549999	65.769226	149.90652	32.2	19.2	13.0	25.333334	27.083332	27.083334	23.533333	1148.0	237.0	21.0	65.049644	523.0	117.0	281.0	220.0	136	5680.0	1765.0	275.0	463.0	191.0	39.0	147.0	188.0	20.0	1686.0	127.0	493.0	2580.0	17224.0	2897.0	6308.0	39.0	21.0	144.0	126.0	10.0	125.0
Coffea_pseudozanguebariae	-3.416667	39.65	Low_altitude_east	554	24.975	8.233334	67.48634	126.93054	31.4	19.2	12.199999	24.95	26.25	26.433334	23.366667	832.0	168.0	16.0	58.318527	324.0	92.0	165.0	151.0	140	5680.0	1765.0	275.0	463.0	191.0	39.0	147.0	188.0	20.0	1686.0	127.0	493.0	2580.0	17224.0	2897.0	6308.0	39.0	21.0	144.0	126.0	10.0	125.0
Coffea_pseudozanguebariae	-4.15	39.416667	Low_altitude_east	554	25.295834	8.675	65.22557	151.45444	32.3	19.0	13.299999	25.133333	26.983334	26.983334	23.383333	1070.0	214.0	22.0	61.152554	466.0	116.0	116.0	206.0	141	5680.0	1765.0	275.0	463.0	191.0	39.0	147.0	188.0	20.0	1686.0	127.0	493.0	2580.0	17224.0	2897.0	6308.0	39.0	21.0	144.0	126.0	10.0	125.0
Coffea_pseudozanguebariae	-4.15	39.41666	Low_altitude_east	554	25.275	8.733334	65.17413	153.45268	32.3	18.9	13.4	25.083334	27.0	27.0	23.35	1074.0	210.0	23.0	60.421795	465.0	119.0	119.0	214.0	143	5680.0	1765.0	275.0	463.0	191.0	39.0	147.0	188.0	20.0	1686.0	127.0	493.0	2580.0	17224.0	2897.0	6308.0	39.0	21.0	144.0	126.0	10.0	125.0
Coffea_pseudozanguebariae	-4.433333	39.216667	Low_altitude_east	554	25.3625	8.791666	65.60945	158.60364	32.3	18.9	13.4	25.133333	26.883333	27.15	23.35	1112.0	229.0	22.0	65.208565	507.0	116.0	128.0	207.0	146	5680.0	1765.0	275.0	463.0	191.0	39.0	147.0	188.0	20.0	1686.0	127.0	493.0	2580.0	17224.0	2897.0	6308.0	39.0	21.0	144.0	126.0	10.0	125.0
Coffea_pseudozanguebariae	-4.43333	39.21667	Low_altitude_east	554	25.3625	8.791666	65.60945	158.60364	32.3	18.9	13.4	25.133333	26.883333	27.15	23.35	1112.0	229.0	22.0	65.208565	507.0	116.0	128.0	207.0	146	5680.0	1765.0	275.0	463.0	191.0	39.0	147.0	188.0	20.0	1686.0	127.0	493.0	2580.0	17224.0	2897.0	6308.0	39.0	21.0	144.0	126.0	10.0	125.0
Coffea_pseudozanguebariae	-6.7	39.08333	Low_altitude_east	554	25.529167	8.975	67.992424	142.05406	31.7	18.5	13.200001	26.15	23.8	27.2	23.766666	1071.0	217.0	24.0	65.226326	500.0	86.0	289.0	89.0	147	5680.0	1765.0	275.0	463.0	191.0	39.0	147.0	188.0	20.0	1686.0	127.0	493.0	2580.0	17224.0	2897.0	6308.0	39.0	21.0	144.0	126.0	10.0	125.0
Coffea_pseudozanguebariae	-6.7	39.083333	Low_altitude_east	554	25.529167	8.975	67.992424	142.05406	31.7	18.5	13.200001	26.15	23.8	27.2	23.766666	1071.0	217.0	24.0	65.226326	500.0	86.0	289.0	89.0	147	5680.0	1765.0	275.0	463.0	191.0	39.0	147.0	188.0	20.0	1686.0	127.0	493.0	2580.0	17224.0	2897.0	6308.0	39.0	21.0	144.0	126.0	10.0	125.0
Coffea_pseudozanguebariae	-6.71667	39.08333	Low_altitude_east	554	25.529167	8.975	67.992424	142.99489	31.7	18.5	13.200001	26.15	23.783333	27.216667	23.766666	1076.0	218.0	23.0	65.54062	507.0	86.0	289.0	89.0	148	5680.0	1765.0	275.0	463.0	191.0	39.0	147.0	188.0	20.0	1686.0	127.0	493.0	2580.0	17224.0	2897.0	6308.0	39.0	21.0	144.0	126.0	10.0	125.0
Coffea_pseudozanguebariae	-3.86666	39.65	Low_altitude_east	554	25.091667	7.9833336	65.43716	140.22441	31.6	19.4	12.200001	25.083332	26.583334	26.683334	23.283333	1129.0	254.0	18.0	66.02653	505.0	108.0	240.0	223.0	162	5680.0	1765.0	275.0	463.0	191.0	39.0	147.0	188.0	20.0	1686.0	127.0	493.0	2580.0	17224.0	2897.0	6308.0	39.0	21.0	144.0	126.0	10.0	125.0
Coffea_pseudozanguebariae	-4.216667	39.383333	Low_altitude_east	554	25.020834	8.675	65.22556	153.02196	32.0	18.7	13.299999	24.85	26.733334	26.733334	23.083334	1086.0	212.0	22.0	61.249184	474.0	116.0	116.0	215.0	173	5680.0	1765.0	275.0	463.0	191.0	39.0	147.0	188.0	20.0	1686.0	127.0	493.0	2580.0	17224.0	2897.0	6308.0	39.0	21.0	144.0	126.0	10.0	125.0
Coffea_pseudozanguebariae	-4.48333	39.25	Low_altitude_east	554	25.258333	8.633333	65.404045	154.62318	32.1	18.9	13.199999	25.033333	26.75	27.016666	23.3	1118.0	227.0	21.0	63.849957	505.0	117.0	130.0	207.0	175	5680.0	1765.0	275.0	463.0	191.0	39.0	147.0	188.0	20.0	1686.0	127.0	493.0	2580.0	17224.0	2897.0	6308.0	39.0	21.0	144.0	126.0	10.0	125.0
Coffea_pseudozanguebariae	-4.483333	39.25	Low_altitude_east	554	25.258333	8.633333	65.404045	154.62318	32.1	18.9	13.199999	25.033333	26.75	27.016666	23.3	1118.0	227.0	21.0	63.849957	505.0	117.0	130.0	207.0	175	5680.0	1765.0	275.0	463.0	191.0	39.0	147.0	188.0	20.0	1686.0	127.0	493.0	2580.0	17224.0	2897.0	6308.0	39.0	21.0	144.0	126.0	10.0	125.0
Coffea_pseudozanguebariae	-4.48	39.2583	Low_altitude_east	554	25.258333	8.633333	65.404045	154.62318	32.1	18.9	13.199999	25.033333	26.75	27.016666	23.3	1118.0	227.0	21.0	63.849957	505.0	117.0	130.0	207.0	175	5680.0	1765.0	275.0	463.0	191.0	39.0	147.0	188.0	20.0	1686.0	127.0	493.0	2580.0	17224.0	2897.0	6308.0	39.0	21.0	144.0	126.0	10.0	125.0
Coffea_pseudozanguebariae	-4.483333	39.258333	Low_altitude_east	554	25.258333	8.633333	65.404045	154.62318	32.1	18.9	13.199999	25.033333	26.75	27.016666	23.3	1118.0	227.0	21.0	63.849957	505.0	117.0	130.0	207.0	175	5680.0	1765.0	275.0	463.0	191.0	39.0	147.0	188.0	20.0	1686.0	127.0	493.0	2580.0	17224.0	2897.0	6308.0	39.0	21.0	144.0	126.0	10.0	125.0
Coffea_pseudozanguebariae	-5.05	38.7	Low_altitude_east	554	25.179167	8.441667	63.952026	166.1524	31.8	18.6	13.199999	26.1	23.166668	27.066666	23.066666	928.0	161.0	35.0	54.59819	390.0	140.0	155.0	145.0	176	5680.0	1765.0	275.0	463.0	191.0	39.0	147.0	188.0	20.0	1686.0	127.0	493.0	2580.0	17224.0	2897.0	6308.0	39.0	21.0	144.0	126.0	10.0	125.0
Coffea_pseudozanguebariae	-5.00667	38.72972	Low_altitude_east	554	25.233334	8.5	63.90978	165.94539	31.9	18.6	13.299999	26.166666	23.216667	27.116667	23.116667	898.0	150.0	33.0	52.68078	370.0	132.0	153.0	143.0	178	5680.0	1765.0	275.0	463.0	191.0	39.0	147.0	188.0	20.0	1686.0	127.0	493.0	2580.0	17224.0	2897.0	6308.0	39.0	21.0	144.0	126.0	10.0	125.0
Coffea_pseudozanguebariae	-5.006667	38.729722	Low_altitude_east	554	25.233334	8.5	63.90978	165.94539	31.9	18.6	13.299999	26.166666	23.216667	27.116667	23.116667	898.0	150.0	33.0	52.68078	370.0	132.0	153.0	143.0	178	5680.0	1765.0	275.0	463.0	191.0	39.0	147.0	188.0	20.0	1686.0	127.0	493.0	2580.0	17224.0	2897.0	6308.0	39.0	21.0	144.0	126.0	10.0	125.0
Coffea_pseudozanguebariae	-4.233333	39.45	Low_altitude_east	554	24.804167	7.808334	64.00273	149.36925	31.2	19.0	12.200001	24.65	26.45	26.45	22.916666	1108.0	229.0	18.0	63.57617	496.0	103.0	103.0	227.0	184	5680.0	1765.0	275.0	463.0	191.0	39.0	147.0	188.0	20.0	1686.0	127.0	493.0	2580.0	17224.0	2897.0	6308.0	39.0	21.0	144.0	126.0	10.0	125.0
Coffea_pseudozanguebariae	-5.1	38.7	Low_altitude_east	554	25.05	8.333333	63.131306	167.39992	31.7	18.5	13.200001	25.966667	26.683334	26.966667	22.916666	1025.0	192.0	37.0	57.446323	445.0	144.0	162.0	166.0	197	5680.0	1765.0	275.0	463.0	191.0	39.0	147.0	188.0	20.0	1686.0	127.0	493.0	2580.0	17224.0	2897.0	6308.0	39.0	21.0	144.0	126.0	10.0	125.0
Coffea_pseudozanguebariae	-4.48333	39.26666	Low_altitude_east	554	25.108334	8.633333	65.903305	154.93155	31.9	18.8	13.1	24.9	26.616667	26.883333	23.15	1137.0	227.0	21.0	64.50052	515.0	121.0	135.0	204.0	200	5680.0	1765.0	275.0	463.0	191.0	39.0	147.0	188.0	20.0	1686.0	127.0	493.0	2580.0	17224.0	2897.0	6308.0	39.0	21.0	144.0	126.0	10.0	125.0
Coffea_pseudozanguebariae	-4.43333	39.21666	Low_altitude_east	554	24.991667	8.85	65.55556	156.73999	32.0	18.5	13.5	24.766666	26.5	26.766666	23.0	1081.0	210.0	22.0	61.602272	474.0	119.0	131.0	201.0	203	5680.0	1765.0	275.0	463.0	191.0	39.0	147.0	188.0	20.0	1686.0	127.0	493.0	2580.0	17224.0	2897.0	6308.0	39.0	21.0	144.0	126.0	10.0	125.0
Coffea_pseudozanguebariae	-5.033333	38.716667	Low_altitude_east	554	24.991667	8.433333	63.888885	165.52716	31.6	18.4	13.200001	25.916666	22.983334	26.883333	22.883333	913.0	158.0	33.0	52.793518	375.0	136.0	155.0	145.0	210	5680.0	1765.0	275.0	463.0	191.0	39.0	147.0	188.0	20.0	1686.0	127.0	493.0	2580.0	17224.0	2897.0	6308.0	39.0	21.0	144.0	126.0	10.0	125.0
Coffea_pseudozanguebariae	-3.733333	39.7	Low_altitude_east	554	24.758333	7.983333	67.65537	131.75102	31.0	19.2	11.799999	24.816668	26.1	26.283333	23.05	1061.0	228.0	20.0	63.919212	465.0	112.0	241.0	196.0	210	5680.0	1765.0	275.0	463.0	191.0	39.0	147.0	188.0	20.0	1686.0	127.0	493.0	2580.0	17224.0	2897.0	6308.0	39.0	21.0	144.0	126.0	10.0	125.0
Coffea_pseudozanguebariae	-3.26666	39.7	Low_altitude_east	554	24.529167	8.175	67.56198	126.15754	31.0	18.9	12.1	25.516666	25.8	26.0	22.916666	898.0	162.0	20.0	55.30988	355.0	120.0	213.0	139.0	245	5680.0	1765.0	275.0	463.0	191.0	39.0	147.0	188.0	20.0	1686.0	127.0	493.0	2580.0	17224.0	2897.0	6308.0	39.0	21.0	144.0	126.0	10.0	125.0
Coffea_pseudozanguebariae	-6.13333	38.63333	Low_altitude_east	554	25.295834	8.408334	67.80914	135.93881	31.3	18.9	12.4	26.083334	23.783333	26.916666	23.55	1073.0	200.0	26.0	57.734333	452.0	84.0	284.0	105.0	251	5680.0	1765.0	275.0	463.0	191.0	39.0	147.0	188.0	20.0	1686.0	127.0	493.0	2580.0	17224.0	2897.0	6308.0	39.0	21.0	144.0	126.0	10.0	125.0
Coffea_pseudozanguebariae	-5.034722	38.730833	Low_altitude_east	554	24.695833	8.425	63.825764	163.51894	31.3	18.1	13.199999	25.633333	22.716667	26.566666	22.6	954.0	165.0	34.0	53.858162	396.0	139.0	161.0	151.0	258	5680.0	1765.0	275.0	463.0	191.0	39.0	147.0	188.0	20.0	1686.0	127.0	493.0	2580.0	17224.0	2897.0	6308.0	39.0	21.0	144.0	126.0	10.0	125.0
Coffea_pseudozanguebariae	-5.03333	38.71666	Low_altitude_east	554	24.625	8.416667	64.24936	163.36658	31.2	18.1	13.1	25.55	22.65	26.5	22.533333	917.0	155.0	35.0	52.701653	377.0	133.0	160.0	141.0	259	5680.0	1765.0	275.0	463.0	191.0	39.0	147.0	188.0	20.0	1686.0	127.0	493.0	2580.0	17224.0	2897.0	6308.0	39.0	21.0	144.0	126.0	10.0	125.0
Coffea_pseudozanguebariae	-6.13638	38.59222	Low_altitude_east	554	25.079166	8.541667	67.791	137.48483	31.2	18.6	12.6	25.866667	23.533333	26.716667	23.316666	1076.0	204.0	26.0	58.734894	461.0	84.0	284.0	101.0	283	5680.0	1765.0	275.0	463.0	191.0	39.0	147.0	188.0	20.0	1686.0	127.0	493.0	2580.0	17224.0	2897.0	6308.0	39.0	21.0	144.0	126.0	10.0	125.0
Coffea_pseudozanguebariae	-6.138889	38.593056	Low_altitude_east	554	25.079166	8.541667	67.791	137.48483	31.2	18.6	12.6	25.866667	23.533333	26.716667	23.316666	1076.0	204.0	26.0	58.734894	461.0	84.0	284.0	101.0	283	5680.0	1765.0	275.0	463.0	191.0	39.0	147.0	188.0	20.0	1686.0	127.0	493.0	2580.0	17224.0	2897.0	6308.0	39.0	21.0	144.0	126.0	10.0	125.0
Coffea_pseudozanguebariae	-6.13333	38.6	Low_altitude_east	554	25.070833	8.441667	67.53333	137.65002	31.1	18.6	12.5	25.866667	23.550001	26.716667	23.300001	1082.0	205.0	26.0	58.7684	466.0	86.0	284.0	102.0	283	5680.0	1765.0	275.0	463.0	191.0	39.0	147.0	188.0	20.0	1686.0	127.0	493.0	2580.0	17224.0	2897.0	6308.0	39.0	21.0	144.0	126.0	10.0	125.0
Coffea_pseudozanguebariae	-5.16667	38.56667	Low_altitude_east	554	24.404167	9.308333	64.195404	171.07225	31.8	17.3	14.5	25.283333	22.266666	26.416666	22.266666	1224.0	243.0	53.0	66.04926	592.0	165.0	225.0	165.0	313	5680.0	1765.0	275.0	463.0	191.0	39.0	147.0	188.0	20.0	1686.0	127.0	493.0	2580.0	17224.0	2897.0	6308.0	39.0	21.0	144.0	126.0	10.0	125.0
Coffea_pseudozanguebariae	-4.25	39.416667	Low_altitude_east	554	23.920834	7.875	64.54919	147.60909	30.3	18.1	12.199999	23.783333	25.55	25.55	22.033333	1150.0	228.0	21.0	60.106518	499.0	118.0	118.0	232.0	328	5680.0	1765.0	275.0	463.0	191.0	39.0	147.0	188.0	20.0	1686.0	127.0	493.0	2580.0	17224.0	2897.0	6308.0	39.0	21.0	144.0	126.0	10.0	125.0
Coffea_pseudozanguebariae	-5.13333	38.55	Low_altitude_east	554	24.266666	9.483334	64.076584	175.43883	31.8	17.0	14.799999	25.166666	22.066666	26.316666	22.066666	1118.0	223.0	44.0	66.290474	541.0	142.0	211.0	142.0	336	5680.0	1765.0	275.0	463.0	191.0	39.0	147.0	188.0	20.0	1686.0	127.0	493.0	2580.0	17224.0	2897.0	6308.0	39.0	21.0	144.0	126.0	10.0	125.0
Coffea_pseudozanguebariae	-5.133333	38.55	Low_altitude_east	554	24.266666	9.483334	64.076584	175.43883	31.8	17.0	14.799999	25.166666	22.066666	26.316666	22.066666	1118.0	223.0	44.0	66.290474	541.0	142.0	211.0	142.0	336	5680.0	1765.0	275.0	463.0	191.0	39.0	147.0	188.0	20.0	1686.0	127.0	493.0	2580.0	17224.0	2897.0	6308.0	39.0	21.0	144.0	126.0	10.0	125.0
Coffea_pseudozanguebariae	-20.016667	33.016667	Low_altitude_east	554	22.8125	12.508333	61.92244	292.6612	31.2	11.0	20.2	25.616667	18.716667	25.616667	18.716667	766.0	155.0	7.0	93.08056	448.0	24.0	448.0	24.0	350	5680.0	1765.0	275.0	463.0	191.0	39.0	147.0	188.0	20.0	1686.0	127.0	493.0	2580.0	17224.0	2897.0	6308.0	39.0	21.0	144.0	126.0	10.0	125.0
Coffea_pseudozanguebariae	-20.01667	33.01667	Low_altitude_east	554	22.8125	12.508333	61.92244	292.6612	31.2	11.0	20.2	25.616667	18.716667	25.616667	18.716667	766.0	155.0	7.0	93.08056	448.0	24.0	448.0	24.0	350	5680.0	1765.0	275.0	463.0	191.0	39.0	147.0	188.0	20.0	1686.0	127.0	493.0	2580.0	17224.0	2897.0	6308.0	39.0	21.0	144.0	126.0	10.0	125.0
Coffea_pseudozanguebariae	-3.266667	39.7	Low_altitude_east	554	24.004168	8.175	67.56198	125.90506	30.5	18.4	12.1	25.0	25.283333	25.466667	22.4	938.0	167.0	21.0	55.549797	372.0	126.0	226.0	145.0	353	5680.0	1765.0	275.0	463.0	191.0	39.0	147.0	188.0	20.0	1686.0	127.0	493.0	2580.0	17224.0	2897.0	6308.0	39.0	21.0	144.0	126.0	10.0	125.0
Coffea_pseudozanguebariae	-5.1	38.683333	Low_altitude_east	554	23.895834	8.275	63.653847	160.75755	30.4	17.4	13.0	24.8	25.483334	25.75	21.833332	1043.0	192.0	39.0	57.073235	453.0	156.0	173.0	160.0	354	5680.0	1765.0	275.0	463.0	191.0	39.0	147.0	188.0	20.0	1686.0	127.0	493.0	2580.0	17224.0	2897.0	6308.0	39.0	21.0	144.0	126.0	10.0	125.0
Coffea_pseudozanguebariae	-4.990555	38.689722	Low_altitude_east	554	23.908333	8.483334	64.26767	160.3807	30.5	17.3	13.200001	24.833334	21.966667	25.75	21.85	924.0	163.0	36.0	54.191917	391.0	131.0	170.0	131.0	358	5680.0	1765.0	275.0	463.0	191.0	39.0	147.0	188.0	20.0	1686.0	127.0	493.0	2580.0	17224.0	2897.0	6308.0	39.0	21.0	144.0	126.0	10.0	125.0
Coffea_pseudozanguebariae	-5.033333	38.333333	Low_altitude_east	554	24.241667	10.216666	65.91398	186.98364	32.0	16.5	15.5	25.033333	21.983334	26.383333	21.883333	860.0	178.0	22.0	66.26149	411.0	86.0	210.0	87.0	388	5680.0	1765.0	275.0	463.0	191.0	39.0	147.0	188.0	20.0	1686.0	127.0	493.0	2580.0	17224.0	2897.0	6308.0	39.0	21.0	144.0	126.0	10.0	125.0
Coffea_pseudozanguebariae	-5.14638	38.5725	Low_altitude_east	554	23.7875	9.241667	64.627045	169.57332	31.0	16.7	14.299999	24.683334	21.65	25.766666	21.65	1101.0	219.0	47.0	65.372734	521.0	148.0	191.0	148.0	393	5680.0	1765.0	275.0	463.0	191.0	39.0	147.0	188.0	20.0	1686.0	127.0	493.0	2580.0	17224.0	2897.0	6308.0	39.0	21.0	144.0	126.0	10.0	125.0
Coffea_pseudozanguebariae	-5.146389	38.5725	Low_altitude_east	554	23.7875	9.241667	64.627045	169.57332	31.0	16.7	14.299999	24.683334	21.65	25.766666	21.65	1101.0	219.0	47.0	65.372734	521.0	148.0	191.0	148.0	393	5680.0	1765.0	275.0	463.0	191.0	39.0	147.0	188.0	20.0	1686.0	127.0	493.0	2580.0	17224.0	2897.0	6308.0	39.0	21.0	144.0	126.0	10.0	125.0
Coffea_pseudozanguebariae	-4.23333	39.41666	Low_altitude_east	554	23.658333	8.2	65.6	146.9359	30.2	17.7	12.5	23.516666	25.283333	25.283333	21.783333	1101.0	209.0	23.0	56.584633	461.0	124.0	124.0	215.0	394	5680.0	1765.0	275.0	463.0	191.0	39.0	147.0	188.0	20.0	1686.0	127.0	493.0	2580.0	17224.0	2897.0	6308.0	39.0	21.0	144.0	126.0	10.0	125.0
Coffea_pseudozanguebariae	-4.166667	39.45	Low_altitude_east	554	23.666666	8.200001	66.12903	143.42142	30.2	17.8	12.400002	23.533333	25.266666	25.266666	21.85	1130.0	211.0	25.0	58.417553	482.0	132.0	132.0	206.0	401	5680.0	1765.0	275.0	463.0	191.0	39.0	147.0	188.0	20.0	1686.0	127.0	493.0	2580.0	17224.0	2897.0	6308.0	39.0	21.0	144.0	126.0	10.0	125.0
Coffea_pseudozanguebariae	-5.783333	38.283333	Low_altitude_east	554	24.0875	9.841666	66.95012	163.56992	31.3	16.6	14.699999	24.9	22.15	26.0	22.05	941.0	173.0	24.0	59.557747	421.0	73.0	247.0	91.0	409	5680.0	1765.0	275.0	463.0	191.0	39.0	147.0	188.0	20.0	1686.0	127.0	493.0	2580.0	17224.0	2897.0	6308.0	39.0	21.0	144.0	126.0	10.0	125.0
Coffea_pseudozanguebariae	-4.77527	38.81305	Low_altitude_east	554	23.975	9.116667	67.034325	148.76001	30.8	17.2	13.599998	24.866667	22.183334	25.683332	22.066668	869.0	124.0	31.0	46.203297	331.0	126.0	167.0	135.0	416	5680.0	1765.0	275.0	463.0	191.0	39.0	147.0	188.0	20.0	1686.0	127.0	493.0	2580.0	17224.0	2897.0	6308.0	39.0	21.0	144.0	126.0	10.0	125.0
Coffea_pseudozanguebariae	-4.94472	38.64416	Low_altitude_east	554	23.595833	8.841666	64.070045	163.71341	30.6	16.8	13.800001	24.466667	21.5	25.483334	21.5	987.0	191.0	37.0	56.20876	430.0	150.0	174.0	150.0	417	5680.0	1765.0	275.0	463.0	191.0	39.0	147.0	188.0	20.0	1686.0	127.0	493.0	2580.0	17224.0	2897.0	6308.0	39.0	21.0	144.0	126.0	10.0	125.0
Coffea_pseudozanguebariae	-4.944722	38.644166	Low_altitude_east	554	23.595833	8.841666	64.070045	163.71341	30.6	16.8	13.800001	24.466667	21.5	25.483334	21.5	987.0	191.0	37.0	56.20876	430.0	150.0	174.0	150.0	417	5680.0	1765.0	275.0	463.0	191.0	39.0	147.0	188.0	20.0	1686.0	127.0	493.0	2580.0	17224.0	2897.0	6308.0	39.0	21.0	144.0	126.0	10.0	125.0
Coffea_pseudozanguebariae	-5.116667	38.666667	Low_altitude_east	554	22.870834	8.308333	64.405685	153.0962	29.3	16.4	12.9	23.733334	20.9	24.65	20.9	1114.0	194.0	43.0	55.86616	482.0	167.0	192.0	167.0	530	5680.0	1765.0	275.0	463.0	191.0	39.0	147.0	188.0	20.0	1686.0	127.0	493.0	2580.0	17224.0	2897.0	6308.0	39.0	21.0	144.0	126.0	10.0	125.0
Coffea_pseudozanguebariae	-5.133333	38.566667	Low_altitude_east	554	21.595833	9.191667	64.73005	166.53499	28.8	14.6	14.199999	22.433334	19.516666	23.566668	19.516666	1411.0	261.0	58.0	57.993237	631.0	186.0	264.0	186.0	808	5680.0	1765.0	275.0	463.0	191.0	39.0	147.0	188.0	20.0	1686.0	127.0	493.0	2580.0	17224.0	2897.0	6308.0	39.0	21.0	144.0	126.0	10.0	125.0
Coffea_pseudozanguebariae	-4.833333	38.766667	Low_altitude_east	554	21.866667	8.766666	66.92112	145.13838	28.5	15.4	13.1	22.7	20.033333	23.566666	20.033333	1177.0	188.0	45.0	49.01313	472.0	170.0	224.0	170.0	818	5680.0	1765.0	275.0	463.0	191.0	39.0	147.0	188.0	20.0	1686.0	127.0	493.0	2580.0	17224.0	2897.0	6308.0	39.0	21.0	144.0	126.0	10.0	125.0
Coffea_pseudozanguebariae	-5.09945	38.636314	Low_altitude_east	554	21.1125	8.375	62.969917	166.66687	27.7	14.4	13.300001	22.016666	18.983334	23.050001	18.983334	1501.0	276.0	54.0	57.130577	660.0	219.0	261.0	219.0	843	5680.0	1765.0	275.0	463.0	191.0	39.0	147.0	188.0	20.0	1686.0	127.0	493.0	2580.0	17224.0	2897.0	6308.0	39.0	21.0	144.0	126.0	10.0	125.0
Coffea_pseudozanguebariae	-5.121389	38.574167	Low_altitude_east	554	21.070833	9.141666	62.614155	181.40186	28.5	13.9	14.6	21.95	18.816666	23.233334	18.816666	1548.0	288.0	61.0	57.682518	691.0	207.0	289.0	207.0	896	5680.0	1765.0	275.0	463.0	191.0	39.0	147.0	188.0	20.0	1686.0	127.0	493.0	2580.0	17224.0	2897.0	6308.0	39.0	21.0	144.0	126.0	10.0	125.0
Coffea_pseudozanguebariae	-4.916667	38.516667	Low_altitude_east	554	20.083334	9.333333	63.063065	181.3251	27.8	13.0	14.799999	20.9	17.866667	22.25	17.866667	1301.0	252.0	49.0	56.65268	573.0	153.0	293.0	153.0	1113	5680.0	1765.0	275.0	463.0	191.0	39.0	147.0	188.0	20.0	1686.0	127.0	493.0	2580.0	17224.0	2897.0	6308.0	39.0	21.0	144.0	126.0	10.0	125.0
Coffea_pseudozanguebariae	-4.62	37.375	Low_altitude_east	554	20.379166	10.925	67.85715	183.68028	28.5	12.4	16.1	20.983334	18.183334	22.366667	17.933332	732.0	145.0	13.0	69.23026	333.0	40.0	261.0	51.0	1156	5680.0	1765.0	275.0	463.0	191.0	39.0	147.0	188.0	20.0	1686.0	127.0	493.0	2580.0	17224.0	2897.0	6308.0	39.0	21.0	144.0	126.0	10.0	125.0
Coffea_pseudozanguebariae	-7.765857	33.347427	Low_altitude_east	554	20.116667	12.05	68.85714	144.80917	28.2	10.7	17.5	20.616667	18.116667	21.8	18.116667	931.0	213.0	0.0	113.826004	586.0	0.0	266.0	0.0	1488	5680.0	1765.0	275.0	463.0	191.0	39.0	147.0	188.0	20.0	1686.0	127.0	493.0	2580.0	17224.0	2897.0	6308.0	39.0	21.0	144.0	126.0	10.0	125.0
Coffea_pseudozanguebariae	-4.783333	38.283333	Low_altitude_east	554	16.225	9.083334	60.154526	193.44368	24.2	9.1	15.1	16.933334	13.900001	18.45	13.75	1002.0	194.0	19.0	65.32307	457.0	70.0	279.0	87.0	1592	5680.0	1765.0	275.0	463.0	191.0	39.0	147.0	188.0	20.0	1686.0	127.0	493.0	2580.0	17224.0	2897.0	6308.0	39.0	21.0	144.0	126.0	10.0	125.0
Coffea_humilis	5.216667	-9.35	Low_altitude_west_central	899	25.5	9.433333	83.480835	62.377148	31.8	20.5	11.299999	25.25	26.133333	26.166666	24.666666	3713.0	655.0	101.0	57.797123	1416.0	389.0	465.0	1094.0	8	6787.0	2094.0	476.0	550.0	252.0	53.0	155.0	196.0	12.0	2762.0	120.0	439.0	2166.0	19809.0	1980.0	15274.0	74.0	18.0	110.0	121.0	48.0	143.0
Coffea_humilis	4.5	-7.466667	Low_altitude_west_central	899	25.4875	6.7083335	69.87849	89.5982	30.8	21.2	9.599998	25.916668	26.05	26.599998	24.366667	2335.0	428.0	69.0	53.92229	944.0	282.0	376.0	535.0	25	6787.0	2094.0	476.0	550.0	252.0	53.0	155.0	196.0	12.0	2762.0	120.0	439.0	2166.0	19809.0	1980.0	15274.0	74.0	18.0	110.0	121.0	48.0	143.0
Coffea_humilis	4.5	-7.46667	Low_altitude_west_central	899	25.4875	6.7083335	69.87849	89.5982	30.8	21.2	9.599998	25.916668	26.05	26.599998	24.366667	2335.0	428.0	69.0	53.92229	944.0	282.0	376.0	535.0	25	6787.0	2094.0	476.0	550.0	252.0	53.0	155.0	196.0	12.0	2762.0	120.0	439.0	2166.0	19809.0	1980.0	15274.0	74.0	18.0	110.0	121.0	48.0	143.0
Coffea_humilis	4.85	-7.6	Low_altitude_west_central	899	25.7375	7.291666	69.44444	104.384026	31.2	20.7	10.5	25.816666	26.316666	26.7	24.366667	2628.0	370.0	118.0	36.57326	902.0	429.0	575.0	649.0	38	6787.0	2094.0	476.0	550.0	252.0	53.0	155.0	196.0	12.0	2762.0	120.0	439.0	2166.0	19809.0	1980.0	15274.0	74.0	18.0	110.0	121.0	48.0	143.0
Coffea_humilis	4.85	-6.483333	Low_altitude_west_central	899	25.8125	6.525	70.1613	98.790985	30.9	21.6	9.299999	26.316666	26.316668	26.933334	24.416666	1628.0	393.0	30.0	74.56325	789.0	154.0	259.0	304.0	55	6787.0	2094.0	476.0	550.0	252.0	53.0	155.0	196.0	12.0	2762.0	120.0	439.0	2166.0	19809.0	1980.0	15274.0	74.0	18.0	110.0	121.0	48.0	143.0
Coffea_humilis	4.59	-7.27	Low_altitude_west_central	899	25.616667	6.6833334	73.44322	83.34849	30.7	21.6	9.1	26.033333	26.183332	26.6	24.483334	2178.0	409.0	57.0	55.791428	903.0	252.0	358.0	490.0	57	6787.0	2094.0	476.0	550.0	252.0	53.0	155.0	196.0	12.0	2762.0	120.0	439.0	2166.0	19809.0	1980.0	15274.0	74.0	18.0	110.0	121.0	48.0	143.0
Coffea_humilis	6.383333	-10.366667	Low_altitude_west_central	899	26.045834	10.558333	81.84756	85.26583	33.1	20.2	12.899998	24.85	26.25	26.933332	24.85	3231.0	595.0	26.0	78.93815	1604.0	125.0	501.0	1604.0	78	6787.0	2094.0	476.0	550.0	252.0	53.0	155.0	196.0	12.0	2762.0	120.0	439.0	2166.0	19809.0	1980.0	15274.0	74.0	18.0	110.0	121.0	48.0	143.0
Coffea_humilis	5.25	-5.95	Low_altitude_west_central	899	25.8	7.3333325	71.895424	100.04544	31.4	21.2	10.199999	26.3	26.283333	27.0	24.433334	1447.0	383.0	22.0	82.075554	744.0	126.0	260.0	241.0	80	6787.0	2094.0	476.0	550.0	252.0	53.0	155.0	196.0	12.0	2762.0	120.0	439.0	2166.0	19809.0	1980.0	15274.0	74.0	18.0	110.0	121.0	48.0	143.0
Coffea_humilis	6.4	-10.316667	Low_altitude_west_central	899	26.075	10.666667	82.051285	84.46355	33.2	20.2	13.0	24.883333	26.266666	26.95	24.883333	3129.0	578.0	26.0	77.42677	1539.0	126.0	277.0	1539.0	84	6787.0	2094.0	476.0	550.0	252.0	53.0	155.0	196.0	12.0	2762.0	120.0	439.0	2166.0	19809.0	1980.0	15274.0	74.0	18.0	110.0	121.0	48.0	143.0
Coffea_humilis	6.4	-10.31667	Low_altitude_west_central	899	26.075	10.666667	82.051285	84.46355	33.2	20.2	13.0	24.883333	26.266666	26.95	24.883333	3129.0	578.0	26.0	77.42677	1539.0	126.0	277.0	1539.0	84	6787.0	2094.0	476.0	550.0	252.0	53.0	155.0	196.0	12.0	2762.0	120.0	439.0	2166.0	19809.0	1980.0	15274.0	74.0	18.0	110.0	121.0	48.0	143.0
Coffea_humilis	5.47183	-9.26217	Low_altitude_west_central	899	25.445833	9.991667	83.96359	63.08212	32.0	20.1	11.9	25.166666	26.016666	26.116667	24.583334	3419.0	571.0	85.0	56.48402	1265.0	371.0	471.0	1048.0	84	6787.0	2094.0	476.0	550.0	252.0	53.0	155.0	196.0	12.0	2762.0	120.0	439.0	2166.0	19809.0	1980.0	15274.0	74.0	18.0	110.0	121.0	48.0	143.0
Coffea_humilis	6.2605	-10.266	Low_altitude_west_central	899	25.783333	10.3	81.102356	84.88853	32.7	20.0	12.700001	24.583334	26.0	26.666668	24.583334	3159.0	584.0	28.0	77.60618	1539.0	127.0	273.0	1539.0	94	6787.0	2094.0	476.0	550.0	252.0	53.0	155.0	196.0	12.0	2762.0	120.0	439.0	2166.0	19809.0	1980.0	15274.0	74.0	18.0	110.0	121.0	48.0	143.0
Coffea_humilis	5.347499	-8.775555	Low_altitude_west_central	899	25.320833	9.775	83.54702	62.720818	31.8	20.1	11.699999	24.933334	25.65	26.016666	24.45	3289.0	519.0	97.0	50.980335	1147.0	418.0	536.0	874.0	115	6787.0	2094.0	476.0	550.0	252.0	53.0	155.0	196.0	12.0	2762.0	120.0	439.0	2166.0	19809.0	1980.0	15274.0	74.0	18.0	110.0	121.0	48.0	143.0
Coffea_humilis	5.33633	-8.8	Low_altitude_west_central	899	25.325	9.766666	83.47579	62.030056	31.8	20.1	11.699999	24.95	25.65	26.016666	24.466667	3313.0	525.0	99.0	51.008064	1159.0	423.0	537.0	880.0	115	6787.0	2094.0	476.0	550.0	252.0	53.0	155.0	196.0	12.0	2762.0	120.0	439.0	2166.0	19809.0	1980.0	15274.0	74.0	18.0	110.0	121.0	48.0	143.0
Coffea_humilis	5.33667	-8.8	Low_altitude_west_central	899	25.325	9.766666	83.47579	62.030056	31.8	20.1	11.699999	24.95	25.65	26.016666	24.466667	3313.0	525.0	99.0	51.008064	1159.0	423.0	537.0	880.0	115	6787.0	2094.0	476.0	550.0	252.0	53.0	155.0	196.0	12.0	2762.0	120.0	439.0	2166.0	19809.0	1980.0	15274.0	74.0	18.0	110.0	121.0	48.0	143.0
Coffea_humilis	5.344999	-8.8	Low_altitude_west_central	899	25.320833	9.791667	82.98023	61.808285	31.8	20.0	11.799999	24.933334	25.633333	26.0	24.466667	3302.0	523.0	98.0	51.041725	1155.0	420.0	536.0	880.0	116	6787.0	2094.0	476.0	550.0	252.0	53.0	155.0	196.0	12.0	2762.0	120.0	439.0	2166.0	19809.0	1980.0	15274.0	74.0	18.0	110.0	121.0	48.0	143.0
Coffea_humilis	5.345	-8.8	Low_altitude_west_central	899	25.320833	9.791667	82.98023	61.808285	31.8	20.0	11.799999	24.933334	25.633333	26.0	24.466667	3302.0	523.0	98.0	51.041725	1155.0	420.0	536.0	880.0	116	6787.0	2094.0	476.0	550.0	252.0	53.0	155.0	196.0	12.0	2762.0	120.0	439.0	2166.0	19809.0	1980.0	15274.0	74.0	18.0	110.0	121.0	48.0	143.0
Coffea_humilis	5.3455	-8.80067	Low_altitude_west_central	899	25.316668	9.783334	82.909615	62.31639	31.8	20.0	11.799999	24.933334	25.633333	26.0	24.45	3309.0	524.0	98.0	51.06152	1158.0	420.0	536.0	883.0	120	6787.0	2094.0	476.0	550.0	252.0	53.0	155.0	196.0	12.0	2762.0	120.0	439.0	2166.0	19809.0	1980.0	15274.0	74.0	18.0	110.0	121.0	48.0	143.0
Coffea_humilis	5.333333	-8.8	Low_altitude_west_central	899	25.275	9.7	82.20339	62.431774	31.8	20.0	11.799999	24.883333	25.583334	25.966667	24.416666	3323.0	527.0	99.0	51.100086	1162.0	425.0	537.0	881.0	123	6787.0	2094.0	476.0	550.0	252.0	53.0	155.0	196.0	12.0	2762.0	120.0	439.0	2166.0	19809.0	1980.0	15274.0	74.0	18.0	110.0	121.0	48.0	143.0
Coffea_humilis	5.074166	-8.559166	Low_altitude_west_central	899	25.020834	8.925	78.98231	75.81252	31.3	20.0	11.299999	25.133333	25.6	25.866667	24.0	3318.0	525.0	117.0	48.26322	1161.0	459.0	555.0	892.0	126	6787.0	2094.0	476.0	550.0	252.0	53.0	155.0	196.0	12.0	2762.0	120.0	439.0	2166.0	19809.0	1980.0	15274.0	74.0	18.0	110.0	121.0	48.0	143.0
Coffea_humilis	4.983333	-7.45	Low_altitude_west_central	899	25.595833	7.658333	73.63782	94.51929	31.1	20.7	10.4	25.733334	26.183332	26.533333	24.366667	2261.0	341.0	76.0	44.438263	833.0	296.0	488.0	574.0	132	6787.0	2094.0	476.0	550.0	252.0	53.0	155.0	196.0	12.0	2762.0	120.0	439.0	2166.0	19809.0	1980.0	15274.0	74.0	18.0	110.0	121.0	48.0	143.0
Coffea_humilis	5.386944	-8.616667	Low_altitude_west_central	899	25.370832	9.791667	81.59722	66.38244	32.0	20.0	12.0	25.266666	25.7	26.116667	24.483334	3104.0	468.0	91.0	49.04123	1067.0	390.0	548.0	846.0	134	6787.0	2094.0	476.0	550.0	252.0	53.0	155.0	196.0	12.0	2762.0	120.0	439.0	2166.0	19809.0	1980.0	15274.0	74.0	18.0	110.0	121.0	48.0	143.0
Coffea_humilis	5.783333	-6.6	Low_altitude_west_central	899	26.191668	8.816667	74.08964	92.83008	32.8	20.9	11.9	26.633333	26.533333	27.45	25.05	1389.0	201.0	21.0	47.02649	513.0	126.0	320.0	373.0	139	6787.0	2094.0	476.0	550.0	252.0	53.0	155.0	196.0	12.0	2762.0	120.0	439.0	2166.0	19809.0	1980.0	15274.0	74.0	18.0	110.0	121.0	48.0	143.0
Coffea_humilis	4.956667	-7.311667	Low_altitude_west_central	899	25.470833	7.275	74.234695	89.40352	30.8	21.0	9.799999	25.683332	26.016666	26.416666	24.283333	2121.0	342.0	64.0	47.27755	814.0	259.0	438.0	446.0	148	6787.0	2094.0	476.0	550.0	252.0	53.0	155.0	196.0	12.0	2762.0	120.0	439.0	2166.0	19809.0	1980.0	15274.0	74.0	18.0	110.0	121.0	48.0	143.0
Coffea_humilis	4.95667	-7.31167	Low_altitude_west_central	899	25.470833	7.275	74.234695	89.40352	30.8	21.0	9.799999	25.683332	26.016666	26.416666	24.283333	2121.0	342.0	64.0	47.27755	814.0	259.0	438.0	446.0	148	6787.0	2094.0	476.0	550.0	252.0	53.0	155.0	196.0	12.0	2762.0	120.0	439.0	2166.0	19809.0	1980.0	15274.0	74.0	18.0	110.0	121.0	48.0	143.0
Coffea_humilis	5.4	-7.216667	Low_altitude_west_central	899	25.891666	8.283334	75.99389	85.5685	31.9	21.0	10.9	26.183334	26.216667	27.016666	24.833334	1842.0	278.0	41.0	47.884113	686.0	188.0	396.0	448.0	157	6787.0	2094.0	476.0	550.0	252.0	53.0	155.0	196.0	12.0	2762.0	120.0	439.0	2166.0	19809.0	1980.0	15274.0	74.0	18.0	110.0	121.0	48.0	143.0
Coffea_humilis	5.716667	-6.283333	Low_altitude_west_central	899	25.820833	8.308333	74.18156	96.682655	32.1	20.9	11.199999	26.316666	26.216667	27.083332	24.566666	1327.0	227.0	21.0	52.39108	549.0	122.0	305.0	310.0	165	6787.0	2094.0	476.0	550.0	252.0	53.0	155.0	196.0	12.0	2762.0	120.0	439.0	2166.0	19809.0	1980.0	15274.0	74.0	18.0	110.0	121.0	48.0	143.0
Coffea_humilis	5.866667	-7.45	Low_altitude_west_central	899	26.008333	9.866667	73.086426	96.94965	33.1	19.6	13.499998	25.45	25.983334	27.383333	25.1	1782.0	294.0	24.0	56.473595	655.0	127.0	372.0	547.0	173	6787.0	2094.0	476.0	550.0	252.0	53.0	155.0	196.0	12.0	2762.0	120.0	439.0	2166.0	19809.0	1980.0	15274.0	74.0	18.0	110.0	121.0	48.0	143.0
Coffea_humilis	4.9	-7.316	Low_altitude_west_central	899	25.295834	7.125	73.453606	89.88522	30.6	20.9	9.700001	25.5	25.833332	26.25	24.1	2153.0	351.0	66.0	47.42216	832.0	267.0	439.0	452.0	174	6787.0	2094.0	476.0	550.0	252.0	53.0	155.0	196.0	12.0	2762.0	120.0	439.0	2166.0	19809.0	1980.0	15274.0	74.0	18.0	110.0	121.0	48.0	143.0
Coffea_humilis	5.4	-7.183333	Low_altitude_west_central	899	25.729166	8.058333	76.02201	85.47883	31.6	21.0	10.6	26.016666	26.083334	26.833334	24.65	1811.0	276.0	39.0	48.052628	679.0	182.0	389.0	443.0	175	6787.0	2094.0	476.0	550.0	252.0	53.0	155.0	196.0	12.0	2762.0	120.0	439.0	2166.0	19809.0	1980.0	15274.0	74.0	18.0	110.0	121.0	48.0	143.0
Coffea_humilis	5.833333	-7.166667	Low_altitude_west_central	899	25.75	9.05	74.18032	90.654175	32.4	20.2	12.200001	26.133333	25.866667	27.016666	24.75	1631.0	242.0	24.0	52.448647	581.0	127.0	350.0	482.0	202	6787.0	2094.0	476.0	550.0	252.0	53.0	155.0	196.0	12.0	2762.0	120.0	439.0	2166.0	19809.0	1980.0	15274.0	74.0	18.0	110.0	121.0	48.0	143.0
Coffea_humilis	4.951111	-7.301944	Low_altitude_west_central	899	25.170834	7.2416663	73.89456	90.6406	30.5	20.7	9.799999	25.383333	25.75	26.133333	23.966667	2121.0	342.0	63.0	47.36207	816.0	258.0	437.0	450.0	211	6787.0	2094.0	476.0	550.0	252.0	53.0	155.0	196.0	12.0	2762.0	120.0	439.0	2166.0	19809.0	1980.0	15274.0	74.0	18.0	110.0	121.0	48.0	143.0
Coffea_humilis	6.45	-7.25	Low_altitude_west_central	899	25.983334	10.85	74.315056	100.12114	33.9	19.3	14.600002	25.183332	26.216667	27.283333	24.733334	1489.0	255.0	17.0	59.078453	598.0	94.0	313.0	541.0	213	6787.0	2094.0	476.0	550.0	252.0	53.0	155.0	196.0	12.0	2762.0	120.0	439.0	2166.0	19809.0	1980.0	15274.0	74.0	18.0	110.0	121.0	48.0	143.0
Coffea_humilis	6.174	-7.788	Low_altitude_west_central	899	25.679167	10.975	76.21528	91.83627	33.5	19.1	14.4	25.0	25.883333	26.916666	24.566668	1829.0	317.0	22.0	57.897957	715.0	125.0	363.0	627.0	217	6787.0	2094.0	476.0	550.0	252.0	53.0	155.0	196.0	12.0	2762.0	120.0	439.0	2166.0	19809.0	1980.0	15274.0	74.0	18.0	110.0	121.0	48.0	143.0
Coffea_humilis	6.216667	-7.483333	Low_altitude_west_central	899	25.895834	11.158334	73.410095	97.59513	34.1	18.9	15.199999	25.166666	26.066666	27.233334	24.783333	1681.0	290.0	20.0	58.49801	661.0	109.0	349.0	578.0	224	6787.0	2094.0	476.0	550.0	252.0	53.0	155.0	196.0	12.0	2762.0	120.0	439.0	2166.0	19809.0	1980.0	15274.0	74.0	18.0	110.0	121.0	48.0	143.0
Coffea_humilis	6.2	-7.683333	Low_altitude_west_central	899	25.704166	11.125	74.66443	96.04587	33.8	18.9	14.9	25.016666	25.883333	27.016666	24.583334	1776.0	309.0	21.0	58.415554	699.0	117.0	357.0	612.0	228	6787.0	2094.0	476.0	550.0	252.0	53.0	155.0	196.0	12.0	2762.0	120.0	439.0	2166.0	19809.0	1980.0	15274.0	74.0	18.0	110.0	121.0	48.0	143.0
Coffea_humilis	6.55	-8.53333	Low_altitude_west_central	899	25.6875	13.358334	77.2158	85.602806	34.9	17.6	17.300001	24.95	25.816668	26.683334	24.566668	1840.0	349.0	19.0	63.176735	755.0	100.0	326.0	717.0	237	6787.0	2094.0	476.0	550.0	252.0	53.0	155.0	196.0	12.0	2762.0	120.0	439.0	2166.0	19809.0	1980.0	15274.0	74.0	18.0	110.0	121.0	48.0	143.0
Coffea_humilis	6.55	-8.533333	Low_altitude_west_central	899	25.6875	13.358334	77.2158	85.602806	34.9	17.6	17.300001	24.95	25.816668	26.683334	24.566668	1840.0	349.0	19.0	63.176735	755.0	100.0	326.0	717.0	237	6787.0	2094.0	476.0	550.0	252.0	53.0	155.0	196.0	12.0	2762.0	120.0	439.0	2166.0	19809.0	1980.0	15274.0	74.0	18.0	110.0	121.0	48.0	143.0
Coffea_humilis	6.15	-7.55	Low_altitude_west_central	899	25.704166	10.958334	73.54587	97.315285	33.8	18.9	14.9	25.016666	25.866667	27.05	24.616667	1741.0	300.0	21.0	58.00849	677.0	116.0	358.0	587.0	242	6787.0	2094.0	476.0	550.0	252.0	53.0	155.0	196.0	12.0	2762.0	120.0	439.0	2166.0	19809.0	1980.0	15274.0	74.0	18.0	110.0	121.0	48.0	143.0
Coffea_humilis	7.0	-9.483333	Low_altitude_west_central	899	25.316668	13.366667	78.62745	78.489525	34.3	17.3	17.0	24.833334	25.533333	25.9	24.25	2042.0	384.0	21.0	59.583664	840.0	121.0	395.0	660.0	247	6787.0	2094.0	476.0	550.0	252.0	53.0	155.0	196.0	12.0	2762.0	120.0	439.0	2166.0	19809.0	1980.0	15274.0	74.0	18.0	110.0	121.0	48.0	143.0
Coffea_humilis	6.616667	-7.333333	Low_altitude_west_central	899	25.658333	11.6	73.41772	103.21717	34.2	18.4	15.800001	24.783333	25.983334	26.966667	24.333334	1496.0	266.0	16.0	61.427876	623.0	89.0	304.0	573.0	252	6787.0	2094.0	476.0	550.0	252.0	53.0	155.0	196.0	12.0	2762.0	120.0	439.0	2166.0	19809.0	1980.0	15274.0	74.0	18.0	110.0	121.0	48.0	143.0
Coffea_humilis	6.866667	-7.683333	Low_altitude_west_central	899	25.408333	12.6	73.6842	96.64445	34.4	17.3	17.100002	24.65	25.533333	26.583334	24.2	1611.0	299.0	15.0	65.42735	699.0	83.0	297.0	686.0	265	6787.0	2094.0	476.0	550.0	252.0	53.0	155.0	196.0	12.0	2762.0	120.0	439.0	2166.0	19809.0	1980.0	15274.0	74.0	18.0	110.0	121.0	48.0	143.0
Coffea_humilis	7.23333	-8.98333	Low_altitude_west_central	899	25.4	15.3	76.11941	63.17364	35.8	15.7	20.099998	24.616667	25.383333	25.866667	24.616667	2088.0	395.0	18.0	62.273083	903.0	114.0	363.0	903.0	286	6787.0	2094.0	476.0	550.0	252.0	53.0	155.0	196.0	12.0	2762.0	120.0	439.0	2166.0	19809.0	1980.0	15274.0	74.0	18.0	110.0	121.0	48.0	143.0
Coffea_humilis	7.233333	-8.983333	Low_altitude_west_central	899	25.4	15.3	76.11941	63.17364	35.8	15.7	20.099998	24.616667	25.383333	25.866667	24.616667	2088.0	395.0	18.0	62.273083	903.0	114.0	363.0	903.0	286	6787.0	2094.0	476.0	550.0	252.0	53.0	155.0	196.0	12.0	2762.0	120.0	439.0	2166.0	19809.0	1980.0	15274.0	74.0	18.0	110.0	121.0	48.0	143.0
Coffea_humilis	7.6278	-6.53327	Low_altitude_west_central	899	25.554167	11.474999	69.54545	107.52289	34.3	17.8	16.5	24.6	25.433332	26.966667	24.233334	1170.0	209.0	10.0	64.51077	513.0	60.0	226.0	506.0	305	6787.0	2094.0	476.0	550.0	252.0	53.0	155.0	196.0	12.0	2762.0	120.0	439.0	2166.0	19809.0	1980.0	15274.0	74.0	18.0	110.0	121.0	48.0	143.0
Coffea_humilis	7.66186	-10.89408	Low_altitude_west_central	899	25.291666	11.566667	75.59913	75.10094	33.3	18.0	15.299999	24.316666	25.35	26.15	24.316666	2747.0	465.0	17.0	68.56934	1277.0	113.0	521.0	1277.0	318	6787.0	2094.0	476.0	550.0	252.0	53.0	155.0	196.0	12.0	2762.0	120.0	439.0	2166.0	19809.0	1980.0	15274.0	74.0	18.0	110.0	121.0	48.0	143.0
Coffea_humilis	7.44615	-10.68215	Low_altitude_west_central	899	25.491667	11.616667	77.444435	76.45062	33.4	18.4	15.000002	24.383333	25.8	26.183334	24.383333	2741.0	473.0	19.0	67.614525	1261.0	129.0	349.0	1261.0	324	6787.0	2094.0	476.0	550.0	252.0	53.0	155.0	196.0	12.0	2762.0	120.0	439.0	2166.0	19809.0	1980.0	15274.0	74.0	18.0	110.0	121.0	48.0	143.0
Coffea_humilis	7.446153	-10.682152	Low_altitude_west_central	899	25.491667	11.616667	77.444435	76.45062	33.4	18.4	15.000002	24.383333	25.8	26.183334	24.383333	2741.0	473.0	19.0	67.614525	1261.0	129.0	349.0	1261.0	324	6787.0	2094.0	476.0	550.0	252.0	53.0	155.0	196.0	12.0	2762.0	120.0	439.0	2166.0	19809.0	1980.0	15274.0	74.0	18.0	110.0	121.0	48.0	143.0
Coffea_humilis	5.65	-8.174999	Low_altitude_west_central	899	24.833334	10.083333	78.77605	78.402626	31.9	19.1	12.799999	24.75	25.2	25.816668	23.8	2505.0	368.0	58.0	48.001972	880.0	269.0	517.0	656.0	337	6787.0	2094.0	476.0	550.0	252.0	53.0	155.0	196.0	12.0	2762.0	120.0	439.0	2166.0	19809.0	1980.0	15274.0	74.0	18.0	110.0	121.0	48.0	143.0
Coffea_humilis	5.65	-8.175	Low_altitude_west_central	899	24.833334	10.083333	78.77605	78.402626	31.9	19.1	12.799999	24.75	25.2	25.816668	23.8	2505.0	368.0	58.0	48.001972	880.0	269.0	517.0	656.0	337	6787.0	2094.0	476.0	550.0	252.0	53.0	155.0	196.0	12.0	2762.0	120.0	439.0	2166.0	19809.0	1980.0	15274.0	74.0	18.0	110.0	121.0	48.0	143.0
Coffea_humilis	7.3	-10.283333	Low_altitude_west_central	899	26.033333	12.133333	79.302826	91.33688	34.2	18.9	15.300001	24.816666	26.7	26.883333	24.816666	2508.0	438.0	21.0	63.908627	1121.0	141.0	465.0	1121.0	345	6787.0	2094.0	476.0	550.0	252.0	53.0	155.0	196.0	12.0	2762.0	120.0	439.0	2166.0	19809.0	1980.0	15274.0	74.0	18.0	110.0	121.0	48.0	143.0
Coffea_humilis	7.305	-10.34333	Low_altitude_west_central	899	25.8875	12.075	78.92157	90.55698	34.1	18.8	15.299999	24.65	26.533333	26.716667	24.65	2563.0	446.0	21.0	64.5587	1151.0	143.0	476.0	1151.0	350	6787.0	2094.0	476.0	550.0	252.0	53.0	155.0	196.0	12.0	2762.0	120.0	439.0	2166.0	19809.0	1980.0	15274.0	74.0	18.0	110.0	121.0	48.0	143.0
Coffea_humilis	7.305	-10.343333	Low_altitude_west_central	899	25.8875	12.075	78.92157	90.55698	34.1	18.8	15.299999	24.65	26.533333	26.716667	24.65	2563.0	446.0	21.0	64.5587	1151.0	143.0	476.0	1151.0	350	6787.0	2094.0	476.0	550.0	252.0	53.0	155.0	196.0	12.0	2762.0	120.0	439.0	2166.0	19809.0	1980.0	15274.0	74.0	18.0	110.0	121.0	48.0	143.0
Coffea_humilis	7.356667	-8.13	Low_altitude_west_central	899	24.729168	14.041667	74.68971	80.04141	34.4	15.6	18.800001	23.766666	24.666668	25.666668	23.766666	1918.0	342.0	15.0	70.28124	925.0	91.0	418.0	925.0	368	6787.0	2094.0	476.0	550.0	252.0	53.0	155.0	196.0	12.0	2762.0	120.0	439.0	2166.0	19809.0	1980.0	15274.0	74.0	18.0	110.0	121.0	48.0	143.0
Coffea_humilis	7.35667	-8.13	Low_altitude_west_central	899	24.729168	14.041667	74.68971	80.04141	34.4	15.6	18.800001	23.766666	24.666668	25.666668	23.766666	1918.0	342.0	15.0	70.28124	925.0	91.0	418.0	925.0	368	6787.0	2094.0	476.0	550.0	252.0	53.0	155.0	196.0	12.0	2762.0	120.0	439.0	2166.0	19809.0	1980.0	15274.0	74.0	18.0	110.0	121.0	48.0	143.0
Coffea_humilis	7.500306	-8.843694	Low_altitude_west_central	899	24.608334	14.966667	74.09241	63.3473	34.9	14.7	20.2	23.95	24.633333	25.1	23.766666	2080.0	374.0	17.0	67.46835	978.0	100.0	689.0	862.0	398	6787.0	2094.0	476.0	550.0	252.0	53.0	155.0	196.0	12.0	2762.0	120.0	439.0	2166.0	19809.0	1980.0	15274.0	74.0	18.0	110.0	121.0	48.0	143.0
Coffea_humilis	7.46809	-8.84359	Low_altitude_west_central	899	24.604166	14.958333	75.1675	63.76301	34.8	14.9	19.9	23.933332	24.65	25.083334	23.75	2116.0	381.0	17.0	67.30177	990.0	102.0	708.0	873.0	400	6787.0	2094.0	476.0	550.0	252.0	53.0	155.0	196.0	12.0	2762.0	120.0	439.0	2166.0	19809.0	1980.0	15274.0	74.0	18.0	110.0	121.0	48.0	143.0
Coffea_humilis	7.270212	-10.203209	Low_altitude_west_central	899	25.895834	12.075	79.96689	93.211845	34.0	18.9	15.1	24.75	26.616667	26.833334	24.75	2467.0	426.0	21.0	62.57776	1082.0	140.0	467.0	1082.0	423	6787.0	2094.0	476.0	550.0	252.0	53.0	155.0	196.0	12.0	2762.0	120.0	439.0	2166.0	19809.0	1980.0	15274.0	74.0	18.0	110.0	121.0	48.0	143.0
Coffea_humilis	7.957638	-10.325386	Low_altitude_west_central	899	25.1875	13.358333	72.20721	79.26149	34.3	15.8	18.5	24.766666	25.166666	25.9	24.216667	2595.0	437.0	18.0	64.515114	1157.0	116.0	540.0	1154.0	451	6787.0	2094.0	476.0	550.0	252.0	53.0	155.0	196.0	12.0	2762.0	120.0	439.0	2166.0	19809.0	1980.0	15274.0	74.0	18.0	110.0	121.0	48.0	143.0
Coffea_humilis	7.962333	-10.280333	Low_altitude_west_central	899	24.9625	13.558333	71.35965	81.355705	34.3	15.3	19.0	24.6	24.9	25.65	24.0	2583.0	438.0	19.0	64.38371	1153.0	117.0	540.0	1149.0	500	6787.0	2094.0	476.0	550.0	252.0	53.0	155.0	196.0	12.0	2762.0	120.0	439.0	2166.0	19809.0	1980.0	15274.0	74.0	18.0	110.0	121.0	48.0	143.0
Coffea_humilis	7.5	-8.566667	Low_altitude_west_central	899	24.029167	14.875	74.37501	67.93909	34.3	14.3	20.0	23.25	24.1	24.55	23.083334	2082.0	371.0	16.0	69.66186	999.0	97.0	311.0	898.0	503	6787.0	2094.0	476.0	550.0	252.0	53.0	155.0	196.0	12.0	2762.0	120.0	439.0	2166.0	19809.0	1980.0	15274.0	74.0	18.0	110.0	121.0	48.0	143.0
Coffea_humilis	5.65	-8.183333	Low_altitude_west_central	899	23.854166	10.025	78.93701	77.88274	30.9	18.2	12.699999	23.766666	24.266666	24.816668	22.816666	2508.0	369.0	58.0	48.01996	873.0	265.0	514.0	672.0	539	6787.0	2094.0	476.0	550.0	252.0	53.0	155.0	196.0	12.0	2762.0	120.0	439.0	2166.0	19809.0	1980.0	15274.0	74.0	18.0	110.0	121.0	48.0	143.0
Coffea_humilis	7.42917	-8.58217	Low_altitude_west_central	899	23.629168	14.741666	75.212585	66.72393	33.8	14.2	19.599998	22.833334	23.733334	24.133333	22.7	2110.0	379.0	17.0	68.90627	1000.0	100.0	319.0	893.0	605	6787.0	2094.0	476.0	550.0	252.0	53.0	155.0	196.0	12.0	2762.0	120.0	439.0	2166.0	19809.0	1980.0	15274.0	74.0	18.0	110.0	121.0	48.0	143.0
Coffea_humilis	7.5	-7.55	Low_altitude_west_central	899	23.15	12.799999	72.316376	88.83081	32.4	14.7	17.7	22.166666	22.816666	24.283333	22.166666	1578.0	286.0	14.0	69.40674	742.0	72.0	288.0	742.0	683	6787.0	2094.0	476.0	550.0	252.0	53.0	155.0	196.0	12.0	2762.0	120.0	439.0	2166.0	19809.0	1980.0	15274.0	74.0	18.0	110.0	121.0	48.0	143.0
Coffea_humilis	7.533333	-8.533333	Low_altitude_west_central	899	21.408333	13.9	73.93617	65.98323	31.3	12.5	18.8	20.65	21.55	22.083334	20.533333	2019.0	361.0	19.0	67.837265	942.0	97.0	336.0	828.0	1062	6787.0	2094.0	476.0	550.0	252.0	53.0	155.0	196.0	12.0	2762.0	120.0	439.0	2166.0	19809.0	1980.0	15274.0	74.0	18.0	110.0	121.0	48.0	143.0
Coffea_liberica	-2.04138	9.53722	Low_altitude_west_central	743	25.195833	6.0249996	56.83962	151.30432	30.4	19.8	10.6	25.95	23.05	26.733334	23.05	1763.0	352.0	1.0	76.33395	757.0	17.0	658.0	17.0	5	7134.0	1445.0	537.0	811.0	234.0	33.0	259.0	237.0	29.0	3856.0	126.0	403.0	2706.0	21741.0	2428.0	3695.0	68.0	28.0	137.0	215.0	248.0	158.0
Coffea_liberica	5.229636	-4.872424	Low_altitude_west_central	743	26.175	6.4500003	68.61703	105.06492	31.3	21.9	9.4	26.533333	26.75	27.4	24.766666	1532.0	438.0	13.0	90.65736	812.0	109.0	273.0	232.0	13	7134.0	1445.0	537.0	811.0	234.0	33.0	259.0	237.0	29.0	3856.0	126.0	403.0	2706.0	21741.0	2428.0	3695.0	68.0	28.0	137.0	215.0	248.0	158.0
Coffea_liberica	5.31667	-4.13333	Low_altitude_west_central	743	26.445833	5.9083333	64.22101	122.24154	31.1	21.9	9.200001	27.0	27.116667	27.65	24.666666	1695.0	473.0	19.0	86.92332	883.0	136.0	308.0	262.0	14	7134.0	1445.0	537.0	811.0	234.0	33.0	259.0	237.0	29.0	3856.0	126.0	403.0	2706.0	21741.0	2428.0	3695.0	68.0	28.0	137.0	215.0	248.0	158.0
Coffea_liberica	5.316667	-4.133333	Low_altitude_west_central	743	26.445833	5.9083333	64.22101	122.24154	31.1	21.9	9.200001	27.0	27.116667	27.65	24.666666	1695.0	473.0	19.0	86.92332	883.0	136.0	308.0	262.0	14	7134.0	1445.0	537.0	811.0	234.0	33.0	259.0	237.0	29.0	3856.0	126.0	403.0	2706.0	21741.0	2428.0	3695.0	68.0	28.0	137.0	215.0	248.0	158.0
Coffea_liberica	5.322167	-4.133333	Low_altitude_west_central	743	26.445833	5.9083333	64.22101	122.24154	31.1	21.9	9.200001	27.0	27.116667	27.65	24.666666	1695.0	473.0	19.0	86.92332	883.0	136.0	308.0	262.0	14	7134.0	1445.0	537.0	811.0	234.0	33.0	259.0	237.0	29.0	3856.0	126.0	403.0	2706.0	21741.0	2428.0	3695.0	68.0	28.0	137.0	215.0	248.0	158.0
Coffea_liberica	5.333333	-4.116667	Low_altitude_west_central	743	26.454166	5.975	63.56382	123.31518	31.2	21.8	9.400002	27.05	27.116667	27.666666	24.666666	1715.0	469.0	20.0	85.20688	885.0	139.0	314.0	265.0	15	7134.0	1445.0	537.0	811.0	234.0	33.0	259.0	237.0	29.0	3856.0	126.0	403.0	2706.0	21741.0	2428.0	3695.0	68.0	28.0	137.0	215.0	248.0	158.0
Coffea_liberica	5.33333	-4.11667	Low_altitude_west_central	743	26.454166	5.975	63.56382	123.31518	31.2	21.8	9.400002	27.05	27.116667	27.666666	24.666666	1715.0	469.0	20.0	85.20688	885.0	139.0	314.0	265.0	15	7134.0	1445.0	537.0	811.0	234.0	33.0	259.0	237.0	29.0	3856.0	126.0	403.0	2706.0	21741.0	2428.0	3695.0	68.0	28.0	137.0	215.0	248.0	158.0
Coffea_liberica	6.5687	2.6231	Low_altitude_west_central	743	27.529167	7.725	70.22729	124.306404	33.6	22.6	10.999998	26.933334	28.333332	29.016666	25.916666	1214.0	257.0	13.0	73.38138	576.0	61.0	234.0	325.0	20	7134.0	1445.0	537.0	811.0	234.0	33.0	259.0	237.0	29.0	3856.0	126.0	403.0	2706.0	21741.0	2428.0	3695.0	68.0	28.0	137.0	215.0	248.0	158.0
Coffea_liberica	7.1702	2.5009	Low_altitude_west_central	743	27.65	9.566667	69.82969	141.5017	35.6	21.9	13.699999	26.9	28.216667	29.35	25.816666	1073.0	172.0	7.0	64.53023	455.0	47.0	227.0	367.0	23	7134.0	1445.0	537.0	811.0	234.0	33.0	259.0	237.0	29.0	3856.0	126.0	403.0	2706.0	21741.0	2428.0	3695.0	68.0	28.0	137.0	215.0	248.0	158.0
Coffea_liberica	3.23333	10.03333	Low_altitude_west_central	743	26.441668	6.916667	73.581566	95.4852	31.6	22.2	9.4	25.333334	27.216667	27.416668	25.116667	2571.0	440.0	50.0	60.41507	1122.0	177.0	472.0	855.0	26	7134.0	1445.0	537.0	811.0	234.0	33.0	259.0	237.0	29.0	3856.0	126.0	403.0	2706.0	21741.0	2428.0	3695.0	68.0	28.0	137.0	215.0	248.0	158.0
Coffea_liberica	5.28333	-4.78333	Low_altitude_west_central	743	26.304167	6.758334	68.962585	107.56518	31.6	21.8	9.800001	26.716667	26.833334	27.583334	24.866667	1558.0	438.0	14.0	88.75213	818.0	113.0	286.0	237.0	28	7134.0	1445.0	537.0	811.0	234.0	33.0	259.0	237.0	29.0	3856.0	126.0	403.0	2706.0	21741.0	2428.0	3695.0	68.0	28.0	137.0	215.0	248.0	158.0
Coffea_liberica	0.416667	9.45	Low_altitude_west_central	743	26.35	6.383333	65.80756	100.09086	31.3	21.6	9.699999	26.333332	25.066668	27.45	25.033333	2727.0	467.0	7.0	67.934616	1177.0	59.0	892.0	148.0	36	7134.0	1445.0	537.0	811.0	234.0	33.0	259.0	237.0	29.0	3856.0	126.0	403.0	2706.0	21741.0	2428.0	3695.0	68.0	28.0	137.0	215.0	248.0	158.0
Coffea_liberica	5.347015	-3.983645	Low_altitude_west_central	743	26.454166	6.4083333	63.44884	125.543526	31.6	21.5	10.1	27.083334	27.133333	27.716667	24.633333	1672.0	449.0	20.0	83.6779	861.0	138.0	313.0	263.0	46	7134.0	1445.0	537.0	811.0	234.0	33.0	259.0	237.0	29.0	3856.0	126.0	403.0	2706.0	21741.0	2428.0	3695.0	68.0	28.0	137.0	215.0	248.0	158.0
Coffea_liberica	6.1	5.88333	Low_altitude_west_central	743	26.079166	8.724999	72.107445	107.48062	32.8	20.7	12.099998	24.666666	26.516666	27.433332	24.666666	2126.0	358.0	17.0	69.40938	937.0	80.0	324.0	937.0	47	7134.0	1445.0	537.0	811.0	234.0	33.0	259.0	237.0	29.0	3856.0	126.0	403.0	2706.0	21741.0	2428.0	3695.0	68.0	28.0	137.0	215.0	248.0	158.0
Coffea_liberica	6.1	5.883333	Low_altitude_west_central	743	26.079166	8.724999	72.107445	107.48062	32.8	20.7	12.099998	24.666666	26.516666	27.433332	24.666666	2126.0	358.0	17.0	69.40938	937.0	80.0	324.0	937.0	47	7134.0	1445.0	537.0	811.0	234.0	33.0	259.0	237.0	29.0	3856.0	126.0	403.0	2706.0	21741.0	2428.0	3695.0	68.0	28.0	137.0	215.0	248.0	158.0
Coffea_liberica	2.316667	9.9	Low_altitude_west_central	743	25.5125	7.5416665	75.416664	80.6543	30.8	20.8	10.0	25.05	26.116667	26.383333	24.433334	2473.0	461.0	81.0	60.55431	1076.0	282.0	542.0	604.0	59	7134.0	1445.0	537.0	811.0	234.0	33.0	259.0	237.0	29.0	3856.0	126.0	403.0	2706.0	21741.0	2428.0	3695.0	68.0	28.0	137.0	215.0	248.0	158.0
Coffea_liberica	2.31667	9.9	Low_altitude_west_central	743	25.5125	7.5416665	75.416664	80.6543	30.8	20.8	10.0	25.05	26.116667	26.383333	24.433334	2473.0	461.0	81.0	60.55431	1076.0	282.0	542.0	604.0	59	7134.0	1445.0	537.0	811.0	234.0	33.0	259.0	237.0	29.0	3856.0	126.0	403.0	2706.0	21741.0	2428.0	3695.0	68.0	28.0	137.0	215.0	248.0	158.0
Coffea_liberica	2.3167	9.9	Low_altitude_west_central	743	25.5125	7.5416665	75.416664	80.6543	30.8	20.8	10.0	25.05	26.116667	26.383333	24.433334	2473.0	461.0	81.0	60.55431	1076.0	282.0	542.0	604.0	59	7134.0	1445.0	537.0	811.0	234.0	33.0	259.0	237.0	29.0	3856.0	126.0	403.0	2706.0	21741.0	2428.0	3695.0	68.0	28.0	137.0	215.0	248.0	158.0
Coffea_liberica	5.533	-2.617	Low_altitude_west_central	743	26.8	6.9666667	71.08844	103.57255	32.1	22.3	9.799999	27.25	27.333332	27.966667	25.366667	1766.0	343.0	38.0	59.194115	751.0	174.0	360.0	344.0	62	7134.0	1445.0	537.0	811.0	234.0	33.0	259.0	237.0	29.0	3856.0	126.0	403.0	2706.0	21741.0	2428.0	3695.0	68.0	28.0	137.0	215.0	248.0	158.0
Coffea_liberica	4.36	9.56	Low_altitude_west_central	743	26.458334	7.6166663	77.72109	81.90443	32.0	22.2	9.799999	25.35	27.0	27.45	25.35	2908.0	516.0	24.0	71.55779	1409.0	113.0	417.0	1409.0	69	7134.0	1445.0	537.0	811.0	234.0	33.0	259.0	237.0	29.0	3856.0	126.0	403.0	2706.0	21741.0	2428.0	3695.0	68.0	28.0	137.0	215.0	248.0	158.0
Coffea_liberica	4.366667	9.566667	Low_altitude_west_central	743	26.441668	7.6166663	77.72109	83.57993	32.0	22.2	9.799999	25.3	26.983334	27.45	25.3	2910.0	512.0	25.0	71.105255	1405.0	115.0	419.0	1405.0	75	7134.0	1445.0	537.0	811.0	234.0	33.0	259.0	237.0	29.0	3856.0	126.0	403.0	2706.0	21741.0	2428.0	3695.0	68.0	28.0	137.0	215.0	248.0	158.0
Coffea_liberica	6.65	2.15	Low_altitude_west_central	743	27.0625	8.391666	70.518196	125.50128	33.7	21.8	11.900002	27.383333	27.883333	28.583334	25.433334	1100.0	215.0	8.0	68.13779	499.0	59.0	240.0	289.0	83	7134.0	1445.0	537.0	811.0	234.0	33.0	259.0	237.0	29.0	3856.0	126.0	403.0	2706.0	21741.0	2428.0	3695.0	68.0	28.0	137.0	215.0	248.0	158.0
Coffea_liberica	3.08333	10.41667	Low_altitude_west_central	743	26.345833	7.375	74.494934	91.14072	31.7	21.8	9.900002	25.833334	27.083334	27.283333	25.083334	2234.0	401.0	45.0	61.65773	936.0	168.0	465.0	629.0	85	7134.0	1445.0	537.0	811.0	234.0	33.0	259.0	237.0	29.0	3856.0	126.0	403.0	2706.0	21741.0	2428.0	3695.0	68.0	28.0	137.0	215.0	248.0	158.0
Coffea_liberica	4.06	9.06	Low_altitude_west_central	743	24.641666	7.0166664	73.85965	88.544624	29.8	20.3	9.5	23.583334	25.266666	25.583334	23.383333	2976.0	585.0	31.0	73.61149	1485.0	129.0	396.0	1424.0	101	7134.0	1445.0	537.0	811.0	234.0	33.0	259.0	237.0	29.0	3856.0	126.0	403.0	2706.0	21741.0	2428.0	3695.0	68.0	28.0	137.0	215.0	248.0	158.0
Coffea_liberica	3.066667	10.383333	Low_altitude_west_central	743	26.179167	7.225	73.724495	92.03404	31.5	21.7	9.799999	25.65	26.916666	27.1	24.9	2278.0	409.0	46.0	61.44805	952.0	173.0	472.0	642.0	111	7134.0	1445.0	537.0	811.0	234.0	33.0	259.0	237.0	29.0	3856.0	126.0	403.0	2706.0	21741.0	2428.0	3695.0	68.0	28.0	137.0	215.0	248.0	158.0
Coffea_liberica	5.85	-7.416667	Low_altitude_west_central	743	26.004168	9.658333	72.61905	95.50006	33.0	19.7	13.299999	25.45	26.0	27.35	25.1	1772.0	288.0	24.0	55.994263	647.0	128.0	366.0	539.0	169	7134.0	1445.0	537.0	811.0	234.0	33.0	259.0	237.0	29.0	3856.0	126.0	403.0	2706.0	21741.0	2428.0	3695.0	68.0	28.0	137.0	215.0	248.0	158.0
Coffea_liberica	5.85	-7.41667	Low_altitude_west_central	743	26.004168	9.658333	72.61905	95.50006	33.0	19.7	13.299999	25.45	26.0	27.35	25.1	1772.0	288.0	24.0	55.994263	647.0	128.0	366.0	539.0	169	7134.0	1445.0	537.0	811.0	234.0	33.0	259.0	237.0	29.0	3856.0	126.0	403.0	2706.0	21741.0	2428.0	3695.0	68.0	28.0	137.0	215.0	248.0	158.0
Coffea_liberica	2.58	9.95	Low_altitude_west_central	743	25.195833	7.008333	74.55674	85.185844	30.3	20.9	9.4	24.7	25.866667	26.1	24.033333	2542.0	467.0	71.0	60.452106	1091.0	256.0	536.0	674.0	186	7134.0	1445.0	537.0	811.0	234.0	33.0	259.0	237.0	29.0	3856.0	126.0	403.0	2706.0	21741.0	2428.0	3695.0	68.0	28.0	137.0	215.0	248.0	158.0
Coffea_liberica	2.583333	9.95	Low_altitude_west_central	743	25.195833	7.008333	74.55674	85.185844	30.3	20.9	9.4	24.7	25.866667	26.1	24.033333	2542.0	467.0	71.0	60.452106	1091.0	256.0	536.0	674.0	186	7134.0	1445.0	537.0	811.0	234.0	33.0	259.0	237.0	29.0	3856.0	126.0	403.0	2706.0	21741.0	2428.0	3695.0	68.0	28.0	137.0	215.0	248.0	158.0
Coffea_liberica	6.1898	-5.29589	Low_altitude_west_central	743	26.120832	8.991667	71.36244	102.0797	33.1	20.5	12.599998	26.6	26.533333	27.516666	24.883333	1228.0	190.0	20.0	52.08236	511.0	123.0	339.0	280.0	202	7134.0	1445.0	537.0	811.0	234.0	33.0	259.0	237.0	29.0	3856.0	126.0	403.0	2706.0	21741.0	2428.0	3695.0	68.0	28.0	137.0	215.0	248.0	158.0
Coffea_liberica	6.083333	-7.516667	Low_altitude_west_central	743	25.85	10.733334	73.51598	97.11757	33.7	19.1	14.6	25.216667	25.966667	27.2	24.816666	1743.0	300.0	21.0	58.12158	674.0	115.0	353.0	578.0	213	7134.0	1445.0	537.0	811.0	234.0	33.0	259.0	237.0	29.0	3856.0	126.0	403.0	2706.0	21741.0	2428.0	3695.0	68.0	28.0	137.0	215.0	248.0	158.0
Coffea_liberica	6.174	-7.788	Low_altitude_west_central	743	25.679167	10.975	76.21528	91.83627	33.5	19.1	14.4	25.0	25.883333	26.916666	24.566668	1829.0	317.0	22.0	57.897957	715.0	125.0	363.0	627.0	217	7134.0	1445.0	537.0	811.0	234.0	33.0	259.0	237.0	29.0	3856.0	126.0	403.0	2706.0	21741.0	2428.0	3695.0	68.0	28.0	137.0	215.0	248.0	158.0
Coffea_liberica	-0.166667	11.616667	Low_altitude_west_central	743	26.129166	8.841666	73.680565	97.595116	32.1	20.1	11.999998	26.35	24.683334	27.016666	24.683334	1720.0	300.0	4.0	69.484276	738.0	38.0	542.0	38.0	222	7134.0	1445.0	537.0	811.0	234.0	33.0	259.0	237.0	29.0	3856.0	126.0	403.0	2706.0	21741.0	2428.0	3695.0	68.0	28.0	137.0	215.0	248.0	158.0
Coffea_liberica	6.083333	-7.05	Low_altitude_west_central	743	25.729166	9.641667	73.6005	93.236244	32.9	19.8	13.100002	25.016666	25.933334	27.033333	24.666666	1485.0	230.0	19.0	53.773315	547.0	109.0	325.0	476.0	226	7134.0	1445.0	537.0	811.0	234.0	33.0	259.0	237.0	29.0	3856.0	126.0	403.0	2706.0	21741.0	2428.0	3695.0	68.0	28.0	137.0	215.0	248.0	158.0
Coffea_liberica	7.25	-3.01667	Low_altitude_west_central	743	26.129168	8.525001	67.65873	125.38047	33.2	20.6	12.6	26.6	26.766666	27.716667	24.483334	1162.0	187.0	6.0	61.78525	477.0	58.0	279.0	335.0	248	7134.0	1445.0	537.0	811.0	234.0	33.0	259.0	237.0	29.0	3856.0	126.0	403.0	2706.0	21741.0	2428.0	3695.0	68.0	28.0	137.0	215.0	248.0	158.0
Coffea_liberica	4.066667	9.066667	Low_altitude_west_central	743	24.008333	6.9333334	72.98246	91.00033	29.1	19.6	9.5	22.933334	24.666666	24.966667	22.716667	2916.0	515.0	33.0	67.54263	1359.0	140.0	418.0	1322.0	254	7134.0	1445.0	537.0	811.0	234.0	33.0	259.0	237.0	29.0	3856.0	126.0	403.0	2706.0	21741.0	2428.0	3695.0	68.0	28.0	137.0	215.0	248.0	158.0
Coffea_liberica	-1.99367	10.52644	Low_altitude_west_central	743	24.916666	7.0833335	61.063217	147.45314	30.6	19.0	11.6	25.633333	22.733334	26.316668	22.733334	1856.0	349.0	1.0	73.74306	771.0	18.0	691.0	18.0	273	7134.0	1445.0	537.0	811.0	234.0	33.0	259.0	237.0	29.0	3856.0	126.0	403.0	2706.0	21741.0	2428.0	3695.0	68.0	28.0	137.0	215.0	248.0	158.0
Coffea_liberica	-1.993667	10.526444	Low_altitude_west_central	743	24.916666	7.0833335	61.063217	147.45314	30.6	19.0	11.6	25.633333	22.733334	26.316668	22.733334	1856.0	349.0	1.0	73.74306	771.0	18.0	691.0	18.0	273	7134.0	1445.0	537.0	811.0	234.0	33.0	259.0	237.0	29.0	3856.0	126.0	403.0	2706.0	21741.0	2428.0	3695.0	68.0	28.0	137.0	215.0	248.0	158.0
Coffea_liberica	-0.35	12.23333	Low_altitude_west_central	743	25.370834	8.325	73.672554	96.80014	31.2	19.9	11.300001	25.55	23.966667	26.300001	23.966667	1639.0	264.0	5.0	65.11869	682.0	47.0	512.0	47.0	280	7134.0	1445.0	537.0	811.0	234.0	33.0	259.0	237.0	29.0	3856.0	126.0	403.0	2706.0	21741.0	2428.0	3695.0	68.0	28.0	137.0	215.0	248.0	158.0
Coffea_liberica	-0.35	12.233333	Low_altitude_west_central	743	25.370834	8.325	73.672554	96.80014	31.2	19.9	11.300001	25.55	23.966667	26.300001	23.966667	1639.0	264.0	5.0	65.11869	682.0	47.0	512.0	47.0	280	7134.0	1445.0	537.0	811.0	234.0	33.0	259.0	237.0	29.0	3856.0	126.0	403.0	2706.0	21741.0	2428.0	3695.0	68.0	28.0	137.0	215.0	248.0	158.0
Coffea_liberica	-2.55	10.53	Low_altitude_west_central	743	24.416666	7.0	59.829056	147.28348	30.1	18.4	11.700001	25.083334	22.3	25.883333	22.3	1763.0	339.0	1.0	75.318565	750.0	15.0	663.0	15.0	300	7134.0	1445.0	537.0	811.0	234.0	33.0	259.0	237.0	29.0	3856.0	126.0	403.0	2706.0	21741.0	2428.0	3695.0	68.0	28.0	137.0	215.0	248.0	158.0
Coffea_liberica	-2.55	10.533333	Low_altitude_west_central	743	24.416666	7.0	59.829056	147.28348	30.1	18.4	11.700001	25.083334	22.3	25.883333	22.3	1763.0	339.0	1.0	75.318565	750.0	15.0	663.0	15.0	300	7134.0	1445.0	537.0	811.0	234.0	33.0	259.0	237.0	29.0	3856.0	126.0	403.0	2706.0	21741.0	2428.0	3695.0	68.0	28.0	137.0	215.0	248.0	158.0
Coffea_liberica	0.05	18.316667	Low_altitude_west_central	743	25.225	9.650001	83.18966	60.5092	31.2	19.6	11.6	25.0	25.5	25.933334	24.45	1808.0	236.0	91.0	29.54597	629.0	335.0	415.0	444.0	316	7134.0	1445.0	537.0	811.0	234.0	33.0	259.0	237.0	29.0	3856.0	126.0	403.0	2706.0	21741.0	2428.0	3695.0	68.0	28.0	137.0	215.0	248.0	158.0
Coffea_liberica	0.05	18.31667	Low_altitude_west_central	743	25.225	9.650001	83.18966	60.5092	31.2	19.6	11.6	25.0	25.5	25.933334	24.45	1808.0	236.0	91.0	29.54597	629.0	335.0	415.0	444.0	316	7134.0	1445.0	537.0	811.0	234.0	33.0	259.0	237.0	29.0	3856.0	126.0	403.0	2706.0	21741.0	2428.0	3695.0	68.0	28.0	137.0	215.0	248.0	158.0
Coffea_liberica	0.056944	18.309166	Low_altitude_west_central	743	25.220833	9.675	83.405174	60.13085	31.2	19.6	11.6	24.983334	25.5	25.916666	24.45	1801.0	236.0	91.0	29.740673	629.0	333.0	413.0	443.0	317	7134.0	1445.0	537.0	811.0	234.0	33.0	259.0	237.0	29.0	3856.0	126.0	403.0	2706.0	21741.0	2428.0	3695.0	68.0	28.0	137.0	215.0	248.0	158.0
Coffea_liberica	7.66178	-10.89861	Low_altitude_west_central	743	25.291666	11.566667	75.59913	75.10094	33.3	18.0	15.299999	24.316666	25.35	26.15	24.316666	2747.0	465.0	17.0	68.56934	1277.0	113.0	521.0	1277.0	318	7134.0	1445.0	537.0	811.0	234.0	33.0	259.0	237.0	29.0	3856.0	126.0	403.0	2706.0	21741.0	2428.0	3695.0	68.0	28.0	137.0	215.0	248.0	158.0
Coffea_liberica	7.661666	-10.898611	Low_altitude_west_central	743	25.291666	11.566667	75.59913	75.10094	33.3	18.0	15.299999	24.316666	25.35	26.15	24.316666	2747.0	465.0	17.0	68.56934	1277.0	113.0	521.0	1277.0	318	7134.0	1445.0	537.0	811.0	234.0	33.0	259.0	237.0	29.0	3856.0	126.0	403.0	2706.0	21741.0	2428.0	3695.0	68.0	28.0	137.0	215.0	248.0	158.0
Coffea_liberica	8.84999	1.71868	Low_altitude_west_central	743	26.1	10.866667	66.666664	153.48973	35.2	18.9	16.300001	24.2	26.183334	28.183334	24.2	1126.0	217.0	4.0	85.344734	612.0	15.0	143.0	612.0	347	7134.0	1445.0	537.0	811.0	234.0	33.0	259.0	237.0	29.0	3856.0	126.0	403.0	2706.0	21741.0	2428.0	3695.0	68.0	28.0	137.0	215.0	248.0	158.0
Coffea_liberica	8.84996	1.71888	Low_altitude_west_central	743	26.1	10.866667	66.666664	153.48973	35.2	18.9	16.300001	24.2	26.183334	28.183334	24.2	1126.0	217.0	4.0	85.344734	612.0	15.0	143.0	612.0	347	7134.0	1445.0	537.0	811.0	234.0	33.0	259.0	237.0	29.0	3856.0	126.0	403.0	2706.0	21741.0	2428.0	3695.0	68.0	28.0	137.0	215.0	248.0	158.0
Coffea_liberica	8.84995	1.71948	Low_altitude_west_central	743	26.1	10.866667	66.666664	153.48973	35.2	18.9	16.300001	24.2	26.183334	28.183334	24.2	1126.0	217.0	4.0	85.344734	612.0	15.0	143.0	612.0	347	7134.0	1445.0	537.0	811.0	234.0	33.0	259.0	237.0	29.0	3856.0	126.0	403.0	2706.0	21741.0	2428.0	3695.0	68.0	28.0	137.0	215.0	248.0	158.0
Coffea_liberica	2.05	15.166667	Low_altitude_west_central	743	25.095833	10.608334	82.87761	71.746346	31.9	19.1	12.799999	24.883333	25.25	25.983334	24.216667	1541.0	221.0	55.0	42.994816	575.0	202.0	393.0	406.0	374	7134.0	1445.0	537.0	811.0	234.0	33.0	259.0	237.0	29.0	3856.0	126.0	403.0	2706.0	21741.0	2428.0	3695.0	68.0	28.0	137.0	215.0	248.0	158.0
Coffea_liberica	5.689	-8.15133	Low_altitude_west_central	743	24.691666	10.116667	78.423775	78.85065	31.8	18.9	12.9	24.616667	25.05	25.683332	23.65	2444.0	363.0	55.0	48.5182	857.0	256.0	505.0	648.0	375	7134.0	1445.0	537.0	811.0	234.0	33.0	259.0	237.0	29.0	3856.0	126.0	403.0	2706.0	21741.0	2428.0	3695.0	68.0	28.0	137.0	215.0	248.0	158.0
Coffea_liberica	5.689	-8.151333	Low_altitude_west_central	743	24.691666	10.116667	78.423775	78.85065	31.8	18.9	12.9	24.616667	25.05	25.683332	23.65	2444.0	363.0	55.0	48.5182	857.0	256.0	505.0	648.0	375	7134.0	1445.0	537.0	811.0	234.0	33.0	259.0	237.0	29.0	3856.0	126.0	403.0	2706.0	21741.0	2428.0	3695.0	68.0	28.0	137.0	215.0	248.0	158.0
Coffea_liberica	5.688888	-8.151388	Low_altitude_west_central	743	24.691666	10.116667	78.423775	78.85065	31.8	18.9	12.9	24.616667	25.05	25.683332	23.65	2444.0	363.0	55.0	48.5182	857.0	256.0	505.0	648.0	375	7134.0	1445.0	537.0	811.0	234.0	33.0	259.0	237.0	29.0	3856.0	126.0	403.0	2706.0	21741.0	2428.0	3695.0	68.0	28.0	137.0	215.0	248.0	158.0
Coffea_liberica	2.05	15.16	Low_altitude_west_central	743	25.083334	10.616667	83.59581	71.900604	31.8	19.1	12.699999	24.883333	25.25	25.966667	24.2	1539.0	222.0	54.0	43.480003	576.0	200.0	392.0	406.0	375	7134.0	1445.0	537.0	811.0	234.0	33.0	259.0	237.0	29.0	3856.0	126.0	403.0	2706.0	21741.0	2428.0	3695.0	68.0	28.0	137.0	215.0	248.0	158.0
Coffea_liberica	-1.0835	11.1699	Low_altitude_west_central	743	24.6625	7.725	68.36284	115.6233	30.3	19.0	11.299999	25.0	22.95	25.716667	22.95	2046.0	388.0	2.0	73.549065	923.0	29.0	657.0	29.0	396	7134.0	1445.0	537.0	811.0	234.0	33.0	259.0	237.0	29.0	3856.0	126.0	403.0	2706.0	21741.0	2428.0	3695.0	68.0	28.0	137.0	215.0	248.0	158.0
Coffea_liberica	0.5162	25.1983	Low_altitude_west_central	743	25.241667	9.916667	84.03956	56.32024	31.5	19.7	11.799999	24.95	25.533333	25.95	24.533333	1835.0	232.0	72.0	30.982576	636.0	290.0	444.0	455.0	398	7134.0	1445.0	537.0	811.0	234.0	33.0	259.0	237.0	29.0	3856.0	126.0	403.0	2706.0	21741.0	2428.0	3695.0	68.0	28.0	137.0	215.0	248.0	158.0
Coffea_liberica	4.75	9.71667	Low_altitude_west_central	743	25.145834	7.8916664	76.61811	89.96107	30.7	20.4	10.300001	23.85	25.716667	26.15	23.85	3057.0	480.0	34.0	65.19283	1352.0	162.0	472.0	1352.0	398	7134.0	1445.0	537.0	811.0	234.0	33.0	259.0	237.0	29.0	3856.0	126.0	403.0	2706.0	21741.0	2428.0	3695.0	68.0	28.0	137.0	215.0	248.0	158.0
Coffea_liberica	5.85	-0.183333	Low_altitude_west_central	743	24.204166	7.941667	71.54655	116.78377	30.4	19.3	11.1	24.566668	24.95	25.533333	22.583334	1231.0	212.0	22.0	53.348804	502.0	106.0	288.0	288.0	401	7134.0	1445.0	537.0	811.0	234.0	33.0	259.0	237.0	29.0	3856.0	126.0	403.0	2706.0	21741.0	2428.0	3695.0	68.0	28.0	137.0	215.0	248.0	158.0
Coffea_liberica	4.733333	11.366667	Low_altitude_west_central	743	25.333334	8.983334	70.1823	94.00994	32.6	19.8	12.799999	24.6	25.883333	26.716665	24.383333	1544.0	278.0	9.0	69.96454	715.0	48.0	273.0	560.0	439	7134.0	1445.0	537.0	811.0	234.0	33.0	259.0	237.0	29.0	3856.0	126.0	403.0	2706.0	21741.0	2428.0	3695.0	68.0	28.0	137.0	215.0	248.0	158.0
Coffea_liberica	-2.133333	21.566667	Low_altitude_west_central	743	24.470833	9.625	85.93749	49.656013	30.1	18.9	11.200001	24.266666	23.933332	25.1	23.9	2001.0	249.0	75.0	31.835669	691.0	300.0	515.0	421.0	446	7134.0	1445.0	537.0	811.0	234.0	33.0	259.0	237.0	29.0	3856.0	126.0	403.0	2706.0	21741.0	2428.0	3695.0	68.0	28.0	137.0	215.0	248.0	158.0
Coffea_liberica	-2.13333	21.56667	Low_altitude_west_central	743	24.470833	9.625	85.93749	49.656013	30.1	18.9	11.200001	24.266666	23.933332	25.1	23.9	2001.0	249.0	75.0	31.835669	691.0	300.0	515.0	421.0	446	7134.0	1445.0	537.0	811.0	234.0	33.0	259.0	237.0	29.0	3856.0	126.0	403.0	2706.0	21741.0	2428.0	3695.0	68.0	28.0	137.0	215.0	248.0	158.0
Coffea_liberica	4.73	11.36	Low_altitude_west_central	743	25.279167	9.025	70.50781	95.070724	32.6	19.8	12.799999	24.516666	25.833334	26.666666	24.316666	1559.0	280.0	9.0	69.80528	722.0	49.0	275.0	447.0	450	7134.0	1445.0	537.0	811.0	234.0	33.0	259.0	237.0	29.0	3856.0	126.0	403.0	2706.0	21741.0	2428.0	3695.0	68.0	28.0	137.0	215.0	248.0	158.0
Coffea_liberica	0.766667	24.45	Low_altitude_west_central	743	24.4	9.733334	82.48587	55.02066	30.7	18.9	11.800001	24.15	24.583332	25.1	23.733334	1800.0	229.0	80.0	30.543308	622.0	287.0	432.0	466.0	450	7134.0	1445.0	537.0	811.0	234.0	33.0	259.0	237.0	29.0	3856.0	126.0	403.0	2706.0	21741.0	2428.0	3695.0	68.0	28.0	137.0	215.0	248.0	158.0
Coffea_liberica	0.76667	24.45	Low_altitude_west_central	743	24.4	9.733334	82.48587	55.02066	30.7	18.9	11.800001	24.15	24.583332	25.1	23.733334	1800.0	229.0	80.0	30.543308	622.0	287.0	432.0	466.0	450	7134.0	1445.0	537.0	811.0	234.0	33.0	259.0	237.0	29.0	3856.0	126.0	403.0	2706.0	21741.0	2428.0	3695.0	68.0	28.0	137.0	215.0	248.0	158.0
Coffea_liberica	4.55	11.416667	Low_altitude_west_central	743	25.1875	8.508333	72.10452	93.17931	32.0	20.2	11.799999	24.383333	25.9	26.433334	24.133333	1594.0	286.0	11.0	68.19205	717.0	60.0	302.0	422.0	456	7134.0	1445.0	537.0	811.0	234.0	33.0	259.0	237.0	29.0	3856.0	126.0	403.0	2706.0	21741.0	2428.0	3695.0	68.0	28.0	137.0	215.0	248.0	158.0
Coffea_liberica	4.55	11.41	Low_altitude_west_central	743	25.1875	8.525	72.245766	92.49384	32.0	20.2	11.799999	24.400002	25.9	26.433334	24.15	1597.0	288.0	11.0	68.42768	720.0	59.0	302.0	424.0	459	7134.0	1445.0	537.0	811.0	234.0	33.0	259.0	237.0	29.0	3856.0	126.0	403.0	2706.0	21741.0	2428.0	3695.0	68.0	28.0	137.0	215.0	248.0	158.0
Coffea_liberica	3.566667	22.05	Low_altitude_west_central	743	24.620834	10.875	76.04896	51.36582	31.9	17.6	14.299999	24.3	24.5	25.333334	24.183334	1677.0	222.0	38.0	43.66797	612.0	158.0	339.0	575.0	464	7134.0	1445.0	537.0	811.0	234.0	33.0	259.0	237.0	29.0	3856.0	126.0	403.0	2706.0	21741.0	2428.0	3695.0	68.0	28.0	137.0	215.0	248.0	158.0
Coffea_liberica	3.56667	22.05	Low_altitude_west_central	743	24.620834	10.875	76.04896	51.36582	31.9	17.6	14.299999	24.3	24.5	25.333334	24.183334	1677.0	222.0	38.0	43.66797	612.0	158.0	339.0	575.0	464	7134.0	1445.0	537.0	811.0	234.0	33.0	259.0	237.0	29.0	3856.0	126.0	403.0	2706.0	21741.0	2428.0	3695.0	68.0	28.0	137.0	215.0	248.0	158.0
Coffea_liberica	8.26667	20.63333	Low_altitude_west_central	743	26.216667	13.15	64.460785	155.49532	37.0	16.6	20.4	24.75	26.683334	28.550001	24.75	1099.0	217.0	0.0	93.702614	623.0	5.0	82.0	623.0	469	7134.0	1445.0	537.0	811.0	234.0	33.0	259.0	237.0	29.0	3856.0	126.0	403.0	2706.0	21741.0	2428.0	3695.0	68.0	28.0	137.0	215.0	248.0	158.0
Coffea_liberica	8.266667	20.633333	Low_altitude_west_central	743	26.216667	13.15	64.460785	155.49532	37.0	16.6	20.4	24.75	26.683334	28.550001	24.75	1099.0	217.0	0.0	93.702614	623.0	5.0	82.0	623.0	469	7134.0	1445.0	537.0	811.0	234.0	33.0	259.0	237.0	29.0	3856.0	126.0	403.0	2706.0	21741.0	2428.0	3695.0	68.0	28.0	137.0	215.0	248.0	158.0
Coffea_liberica	-2.748333	25.109166	Low_altitude_west_central	743	24.445833	9.691667	85.76697	44.997887	30.0	18.7	11.299999	24.466667	23.866667	24.983334	23.866667	1555.0	201.0	31.0	44.175922	549.0	151.0	448.0	151.0	480	7134.0	1445.0	537.0	811.0	234.0	33.0	259.0	237.0	29.0	3856.0	126.0	403.0	2706.0	21741.0	2428.0	3695.0	68.0	28.0	137.0	215.0	248.0	158.0
Coffea_liberica	-2.748333	25.109167	Low_altitude_west_central	743	24.445833	9.691667	85.76697	44.997887	30.0	18.7	11.299999	24.466667	23.866667	24.983334	23.866667	1555.0	201.0	31.0	44.175922	549.0	151.0	448.0	151.0	480	7134.0	1445.0	537.0	811.0	234.0	33.0	259.0	237.0	29.0	3856.0	126.0	403.0	2706.0	21741.0	2428.0	3695.0	68.0	28.0	137.0	215.0	248.0	158.0
Coffea_liberica	0.85	24.38333	Low_altitude_west_central	743	24.3375	9.675	82.6923	50.36796	30.6	18.9	11.700001	24.116667	24.516666	24.983334	23.733334	1798.0	229.0	78.0	30.65124	620.0	283.0	431.0	468.0	487	7134.0	1445.0	537.0	811.0	234.0	33.0	259.0	237.0	29.0	3856.0	126.0	403.0	2706.0	21741.0	2428.0	3695.0	68.0	28.0	137.0	215.0	248.0	158.0
Coffea_liberica	0.85	24.383333	Low_altitude_west_central	743	24.3375	9.675	82.6923	50.36796	30.6	18.9	11.700001	24.116667	24.516666	24.983334	23.733334	1798.0	229.0	78.0	30.65124	620.0	283.0	431.0	468.0	487	7134.0	1445.0	537.0	811.0	234.0	33.0	259.0	237.0	29.0	3856.0	126.0	403.0	2706.0	21741.0	2428.0	3695.0	68.0	28.0	137.0	215.0	248.0	158.0
Coffea_liberica	3.433333	10.766667	Low_altitude_west_central	743	24.441668	7.2500005	73.97959	97.5573	29.7	19.9	9.800001	23.883333	25.25	25.4	23.083334	2064.0	355.0	37.0	60.578175	829.0	145.0	455.0	552.0	493	7134.0	1445.0	537.0	811.0	234.0	33.0	259.0	237.0	29.0	3856.0	126.0	403.0	2706.0	21741.0	2428.0	3695.0	68.0	28.0	137.0	215.0	248.0	158.0
Coffea_liberica	9.216667	-11.166667	Low_altitude_west_central	743	24.354166	13.858334	67.27346	107.88163	34.5	13.9	20.6	23.433334	23.85	25.833332	23.433334	2418.0	426.0	8.0	79.09858	1202.0	49.0	408.0	1202.0	496	7134.0	1445.0	537.0	811.0	234.0	33.0	259.0	237.0	29.0	3856.0	126.0	403.0	2706.0	21741.0	2428.0	3695.0	68.0	28.0	137.0	215.0	248.0	158.0
Coffea_liberica	3.43	10.76	Low_altitude_west_central	743	24.416666	7.2500005	73.232315	99.73451	29.7	19.8	9.900002	23.866667	25.25	25.4	23.033333	2073.0	356.0	37.0	60.35418	833.0	146.0	456.0	555.0	497	7134.0	1445.0	537.0	811.0	234.0	33.0	259.0	237.0	29.0	3856.0	126.0	403.0	2706.0	21741.0	2428.0	3695.0	68.0	28.0	137.0	215.0	248.0	158.0
Coffea_liberica	1.5	12.8	Low_altitude_west_central	743	23.9875	9.941667	80.174736	80.569695	30.5	18.1	12.4	23.95	22.883333	24.866667	22.883333	1594.0	293.0	38.0	58.902397	663.0	185.0	430.0	185.0	516	7134.0	1445.0	537.0	811.0	234.0	33.0	259.0	237.0	29.0	3856.0	126.0	403.0	2706.0	21741.0	2428.0	3695.0	68.0	28.0	137.0	215.0	248.0	158.0
Coffea_liberica	1.00167	11.85333	Low_altitude_west_central	743	23.979166	8.825001	77.412285	82.5023	30.0	18.6	11.4	23.9	22.816666	24.783333	22.816666	1659.0	311.0	17.0	64.248634	699.0	110.0	492.0	110.0	519	7134.0	1445.0	537.0	811.0	234.0	33.0	259.0	237.0	29.0	3856.0	126.0	403.0	2706.0	21741.0	2428.0	3695.0	68.0	28.0	137.0	215.0	248.0	158.0
Coffea_liberica	1.001667	11.853333	Low_altitude_west_central	743	23.979166	8.825001	77.412285	82.5023	30.0	18.6	11.4	23.9	22.816666	24.783333	22.816666	1659.0	311.0	17.0	64.248634	699.0	110.0	492.0	110.0	519	7134.0	1445.0	537.0	811.0	234.0	33.0	259.0	237.0	29.0	3856.0	126.0	403.0	2706.0	21741.0	2428.0	3695.0	68.0	28.0	137.0	215.0	248.0	158.0
Coffea_liberica	3.18	14.85	Low_altitude_west_central	743	24.245832	10.791667	82.379135	60.73258	31.1	18.0	13.1	23.816666	24.133333	25.083332	23.6	1616.0	250.0	28.0	50.09361	621.0	126.0	481.0	488.0	535	7134.0	1445.0	537.0	811.0	234.0	33.0	259.0	237.0	29.0	3856.0	126.0	403.0	2706.0	21741.0	2428.0	3695.0	68.0	28.0	137.0	215.0	248.0	158.0
Coffea_liberica	3.183333	14.85	Low_altitude_west_central	743	24.245832	10.791667	82.379135	60.73258	31.1	18.0	13.1	23.816666	24.133333	25.083332	23.6	1616.0	250.0	28.0	50.09361	621.0	126.0	481.0	488.0	535	7134.0	1445.0	537.0	811.0	234.0	33.0	259.0	237.0	29.0	3856.0	126.0	403.0	2706.0	21741.0	2428.0	3695.0	68.0	28.0	137.0	215.0	248.0	158.0
Coffea_liberica	1.38583	12.56733	Low_altitude_west_central	743	23.854166	9.491667	79.09722	82.804756	30.1	18.1	12.0	23.800001	22.7	24.733334	22.7	1619.0	303.0	33.0	60.359184	678.0	169.0	445.0	169.0	551	7134.0	1445.0	537.0	811.0	234.0	33.0	259.0	237.0	29.0	3856.0	126.0	403.0	2706.0	21741.0	2428.0	3695.0	68.0	28.0	137.0	215.0	248.0	158.0
Coffea_liberica	1.385833	12.567333	Low_altitude_west_central	743	23.854166	9.491667	79.09722	82.804756	30.1	18.1	12.0	23.800001	22.7	24.733334	22.7	1619.0	303.0	33.0	60.359184	678.0	169.0	445.0	169.0	551	7134.0	1445.0	537.0	811.0	234.0	33.0	259.0	237.0	29.0	3856.0	126.0	403.0	2706.0	21741.0	2428.0	3695.0	68.0	28.0	137.0	215.0	248.0	158.0
Coffea_liberica	-4.900833	15.163055	Low_altitude_west_central	743	24.016666	9.433333	65.50926	145.27925	30.3	15.9	14.4	24.666666	21.783333	25.283333	21.783333	1423.0	268.0	1.0	75.765144	584.0	13.0	529.0	13.0	551	7134.0	1445.0	537.0	811.0	234.0	33.0	259.0	237.0	29.0	3856.0	126.0	403.0	2706.0	21741.0	2428.0	3695.0	68.0	28.0	137.0	215.0	248.0	158.0
Coffea_liberica	3.5	15.1	Low_altitude_west_central	743	24.1875	10.558333	81.84755	56.69395	30.9	18.0	12.9	23.766666	24.133333	24.95	23.533333	1634.0	251.0	22.0	50.768753	639.0	115.0	472.0	518.0	555	7134.0	1445.0	537.0	811.0	234.0	33.0	259.0	237.0	29.0	3856.0	126.0	403.0	2706.0	21741.0	2428.0	3695.0	68.0	28.0	137.0	215.0	248.0	158.0
Coffea_liberica	-5.13333	15.1	Low_altitude_west_central	743	24.3625	9.941667	65.4057	152.54099	31.1	15.9	15.200001	24.983334	22.05	25.766666	22.05	1439.0	268.0	1.0	76.00734	597.0	11.0	537.0	11.0	556	7134.0	1445.0	537.0	811.0	234.0	33.0	259.0	237.0	29.0	3856.0	126.0	403.0	2706.0	21741.0	2428.0	3695.0	68.0	28.0	137.0	215.0	248.0	158.0
Coffea_liberica	-5.133333	15.1	Low_altitude_west_central	743	24.3625	9.941667	65.4057	152.54099	31.1	15.9	15.200001	24.983334	22.05	25.766666	22.05	1439.0	268.0	1.0	76.00734	597.0	11.0	537.0	11.0	556	7134.0	1445.0	537.0	811.0	234.0	33.0	259.0	237.0	29.0	3856.0	126.0	403.0	2706.0	21741.0	2428.0	3695.0	68.0	28.0	137.0	215.0	248.0	158.0
Coffea_liberica	9.16667	-11.18333	Low_altitude_west_central	743	24.054167	13.725	67.27942	107.29013	34.1	13.7	20.399998	23.15	23.516666	25.533333	23.15	2435.0	426.0	8.0	78.41534	1207.0	52.0	415.0	1207.0	567	7134.0	1445.0	537.0	811.0	234.0	33.0	259.0	237.0	29.0	3856.0	126.0	403.0	2706.0	21741.0	2428.0	3695.0	68.0	28.0	137.0	215.0	248.0	158.0
Coffea_liberica	9.166667	-11.183333	Low_altitude_west_central	743	24.054167	13.725	67.27942	107.29013	34.1	13.7	20.399998	23.15	23.516666	25.533333	23.15	2435.0	426.0	8.0	78.41534	1207.0	52.0	415.0	1207.0	567	7134.0	1445.0	537.0	811.0	234.0	33.0	259.0	237.0	29.0	3856.0	126.0	403.0	2706.0	21741.0	2428.0	3695.0	68.0	28.0	137.0	215.0	248.0	158.0
Coffea_liberica	3.51	15.0	Low_altitude_west_central	743	24.0875	10.491667	81.33076	59.89099	30.8	17.9	12.9	23.666666	24.016666	24.9	23.416666	1626.0	252.0	22.0	51.518887	640.0	112.0	470.0	516.0	576	7134.0	1445.0	537.0	811.0	234.0	33.0	259.0	237.0	29.0	3856.0	126.0	403.0	2706.0	21741.0	2428.0	3695.0	68.0	28.0	137.0	215.0	248.0	158.0
Coffea_liberica	3.48	14.8	Low_altitude_west_central	743	24.079166	10.508333	80.833336	61.43948	30.8	17.8	13.0	23.666666	23.933332	24.933332	23.433334	1616.0	257.0	23.0	52.446186	640.0	112.0	471.0	507.0	581	7134.0	1445.0	537.0	811.0	234.0	33.0	259.0	237.0	29.0	3856.0	126.0	403.0	2706.0	21741.0	2428.0	3695.0	68.0	28.0	137.0	215.0	248.0	158.0
Coffea_liberica	3.483333	14.8	Low_altitude_west_central	743	24.079166	10.508333	80.833336	61.43948	30.8	17.8	13.0	23.666666	23.933332	24.933332	23.433334	1616.0	257.0	23.0	52.446186	640.0	112.0	471.0	507.0	581	7134.0	1445.0	537.0	811.0	234.0	33.0	259.0	237.0	29.0	3856.0	126.0	403.0	2706.0	21741.0	2428.0	3695.0	68.0	28.0	137.0	215.0	248.0	158.0
Coffea_liberica	7.71645	-8.3606	Low_altitude_west_central	743	23.733334	14.75	72.30392	71.520294	34.2	13.8	20.400002	22.933334	23.716667	24.5	22.866667	1865.0	330.0	13.0	71.440735	911.0	79.0	295.0	817.0	582	7134.0	1445.0	537.0	811.0	234.0	33.0	259.0	237.0	29.0	3856.0	126.0	403.0	2706.0	21741.0	2428.0	3695.0	68.0	28.0	137.0	215.0	248.0	158.0
Coffea_liberica	3.516667	15.0	Low_altitude_west_central	743	24.058332	10.533334	81.02564	58.185963	30.8	17.8	13.0	23.65	23.966667	24.85	23.4	1628.0	252.0	22.0	51.49656	641.0	112.0	470.0	518.0	583	7134.0	1445.0	537.0	811.0	234.0	33.0	259.0	237.0	29.0	3856.0	126.0	403.0	2706.0	21741.0	2428.0	3695.0	68.0	28.0	137.0	215.0	248.0	158.0
Coffea_liberica	5.366667	25.366667	Low_altitude_west_central	743	25.066666	12.166667	73.293175	71.774055	33.7	17.1	16.6	24.566666	25.1	26.066666	24.35	1540.0	227.0	10.0	65.86277	648.0	48.0	231.0	627.0	595	7134.0	1445.0	537.0	811.0	234.0	33.0	259.0	237.0	29.0	3856.0	126.0	403.0	2706.0	21741.0	2428.0	3695.0	68.0	28.0	137.0	215.0	248.0	158.0
Coffea_liberica	3.31	14.26	Low_altitude_west_central	743	23.85	10.616667	81.04325	66.16097	30.6	17.5	13.1	23.466667	23.683332	24.75	23.216667	1612.0	268.0	28.0	53.925087	632.0	113.0	489.0	478.0	607	7134.0	1445.0	537.0	811.0	234.0	33.0	259.0	237.0	29.0	3856.0	126.0	403.0	2706.0	21741.0	2428.0	3695.0	68.0	28.0	137.0	215.0	248.0	158.0
Coffea_liberica	6.51667	23.25	Low_altitude_west_central	743	24.425	12.683332	66.404884	115.51269	33.8	14.7	19.099998	23.85	23.733334	25.983334	23.2	1464.0	240.0	5.0	75.16539	679.0	26.0	342.0	50.0	614	7134.0	1445.0	537.0	811.0	234.0	33.0	259.0	237.0	29.0	3856.0	126.0	403.0	2706.0	21741.0	2428.0	3695.0	68.0	28.0	137.0	215.0	248.0	158.0
Coffea_liberica	8.35	20.66667	Low_altitude_west_central	743	25.6	13.066666	65.661644	153.04483	36.1	16.2	19.899998	24.133333	26.05	27.883333	24.133333	1117.0	223.0	0.0	93.91047	635.0	5.0	84.0	635.0	631	7134.0	1445.0	537.0	811.0	234.0	33.0	259.0	237.0	29.0	3856.0	126.0	403.0	2706.0	21741.0	2428.0	3695.0	68.0	28.0	137.0	215.0	248.0	158.0
Coffea_liberica	7.453822	-7.599114	Low_altitude_west_central	743	23.470833	12.958334	72.39293	88.07172	32.8	14.9	17.9	22.516666	23.083334	24.583334	22.516666	1603.0	290.0	14.0	69.67141	757.0	73.0	290.0	757.0	632	7134.0	1445.0	537.0	811.0	234.0	33.0	259.0	237.0	29.0	3856.0	126.0	403.0	2706.0	21741.0	2428.0	3695.0	68.0	28.0	137.0	215.0	248.0	158.0
Coffea_liberica	3.316667	14.266667	Low_altitude_west_central	743	23.7375	10.591666	80.85241	66.780685	30.5	17.4	13.1	23.35	23.55	24.65	23.1	1615.0	267.0	27.0	53.945995	634.0	112.0	489.0	482.0	632	7134.0	1445.0	537.0	811.0	234.0	33.0	259.0	237.0	29.0	3856.0	126.0	403.0	2706.0	21741.0	2428.0	3695.0	68.0	28.0	137.0	215.0	248.0	158.0
Coffea_liberica	4.43333	25.85	Low_altitude_west_central	743	23.891666	11.75	74.84076	70.51221	32.4	16.7	15.700001	23.3	24.266666	24.85	23.1	1641.0	218.0	21.0	55.938313	641.0	86.0	295.0	598.0	650	7134.0	1445.0	537.0	811.0	234.0	33.0	259.0	237.0	29.0	3856.0	126.0	403.0	2706.0	21741.0	2428.0	3695.0	68.0	28.0	137.0	215.0	248.0	158.0
Coffea_liberica	4.433333	25.85	Low_altitude_west_central	743	23.891666	11.75	74.84076	70.51221	32.4	16.7	15.700001	23.3	24.266666	24.85	23.1	1641.0	218.0	21.0	55.938313	641.0	86.0	295.0	598.0	650	7134.0	1445.0	537.0	811.0	234.0	33.0	259.0	237.0	29.0	3856.0	126.0	403.0	2706.0	21741.0	2428.0	3695.0	68.0	28.0	137.0	215.0	248.0	158.0
Coffea_liberica	8.18333	21.18333	Low_altitude_west_central	743	24.729166	12.941667	64.3864	144.46545	35.2	15.1	20.1	23.65	24.5	26.866667	23.616667	1139.0	220.0	0.0	91.25868	629.0	7.0	92.0	10.0	667	7134.0	1445.0	537.0	811.0	234.0	33.0	259.0	237.0	29.0	3856.0	126.0	403.0	2706.0	21741.0	2428.0	3695.0	68.0	28.0	137.0	215.0	248.0	158.0
Coffea_liberica	8.183333	21.183333	Low_altitude_west_central	743	24.729166	12.941667	64.3864	144.46545	35.2	15.1	20.1	23.65	24.5	26.866667	23.616667	1139.0	220.0	0.0	91.25868	629.0	7.0	92.0	10.0	667	7134.0	1445.0	537.0	811.0	234.0	33.0	259.0	237.0	29.0	3856.0	126.0	403.0	2706.0	21741.0	2428.0	3695.0	68.0	28.0	137.0	215.0	248.0	158.0
Coffea_liberica	4.4	13.33	Low_altitude_west_central	743	23.579166	9.508334	73.708015	67.97252	30.1	17.2	12.9	23.133333	23.533333	24.45	22.85	1523.0	276.0	22.0	63.362785	639.0	79.0	283.0	392.0	673	7134.0	1445.0	537.0	811.0	234.0	33.0	259.0	237.0	29.0	3856.0	126.0	403.0	2706.0	21741.0	2428.0	3695.0	68.0	28.0	137.0	215.0	248.0	158.0
Coffea_liberica	4.4	13.333333	Low_altitude_west_central	743	23.579166	9.508334	73.708015	67.97252	30.1	17.2	12.9	23.133333	23.533333	24.45	22.85	1523.0	276.0	22.0	63.362785	639.0	79.0	283.0	392.0	673	7134.0	1445.0	537.0	811.0	234.0	33.0	259.0	237.0	29.0	3856.0	126.0	403.0	2706.0	21741.0	2428.0	3695.0	68.0	28.0	137.0	215.0	248.0	158.0
Coffea_liberica	8.26666	21.23333	Low_altitude_west_central	743	24.720833	12.991666	64.63516	144.22926	35.1	15.0	20.099998	23.6	24.566666	26.866667	23.6	1127.0	220.0	0.0	92.112854	628.0	6.0	88.0	628.0	677	7134.0	1445.0	537.0	811.0	234.0	33.0	259.0	237.0	29.0	3856.0	126.0	403.0	2706.0	21741.0	2428.0	3695.0	68.0	28.0	137.0	215.0	248.0	158.0
Coffea_liberica	0.8283	30.164	Low_altitude_west_central	743	22.891666	9.883333	86.69591	47.041233	28.9	17.5	11.4	22.566666	23.166666	23.516666	22.333332	1139.0	138.0	38.0	32.663254	354.0	153.0	287.0	316.0	700	7134.0	1445.0	537.0	811.0	234.0	33.0	259.0	237.0	29.0	3856.0	126.0	403.0	2706.0	21741.0	2428.0	3695.0	68.0	28.0	137.0	215.0	248.0	158.0
Coffea_liberica	4.86	13.53	Low_altitude_west_central	743	23.466667	9.599999	73.28244	65.3777	30.1	17.0	13.1	23.016666	23.483334	24.3	22.716667	1510.0	270.0	14.0	67.25894	685.0	56.0	250.0	540.0	709	7134.0	1445.0	537.0	811.0	234.0	33.0	259.0	237.0	29.0	3856.0	126.0	403.0	2706.0	21741.0	2428.0	3695.0	68.0	28.0	137.0	215.0	248.0	158.0
Coffea_liberica	4.866667	13.533333	Low_altitude_west_central	743	23.445833	9.608333	73.346054	67.46914	30.1	17.0	13.1	23.0	23.483334	24.3	22.666666	1511.0	270.0	14.0	67.338615	686.0	55.0	250.0	450.0	713	7134.0	1445.0	537.0	811.0	234.0	33.0	259.0	237.0	29.0	3856.0	126.0	403.0	2706.0	21741.0	2428.0	3695.0	68.0	28.0	137.0	215.0	248.0	158.0
Coffea_liberica	4.7	13.63	Low_altitude_west_central	743	23.379166	9.741667	74.36387	67.93907	30.0	16.9	13.1	22.95	23.316666	24.25	22.616667	1511.0	272.0	17.0	65.54117	675.0	64.0	259.0	519.0	723	7134.0	1445.0	537.0	811.0	234.0	33.0	259.0	237.0	29.0	3856.0	126.0	403.0	2706.0	21741.0	2428.0	3695.0	68.0	28.0	137.0	215.0	248.0	158.0
Coffea_liberica	4.7	13.633333	Low_altitude_west_central	743	23.379166	9.741667	74.36387	67.93907	30.0	16.9	13.1	22.95	23.316666	24.25	22.616667	1511.0	272.0	17.0	65.54117	675.0	64.0	259.0	519.0	723	7134.0	1445.0	537.0	811.0	234.0	33.0	259.0	237.0	29.0	3856.0	126.0	403.0	2706.0	21741.0	2428.0	3695.0	68.0	28.0	137.0	215.0	248.0	158.0
Coffea_liberica	4.816667	13.833333	Low_altitude_west_central	743	23.333334	10.0	72.99271	73.433105	30.4	16.7	13.699999	22.766666	23.416666	24.316666	22.483334	1516.0	267.0	15.0	66.32573	690.0	59.0	251.0	550.0	756	7134.0	1445.0	537.0	811.0	234.0	33.0	259.0	237.0	29.0	3856.0	126.0	403.0	2706.0	21741.0	2428.0	3695.0	68.0	28.0	137.0	215.0	248.0	158.0
Coffea_liberica	4.81	13.83	Low_altitude_west_central	743	23.308334	10.05	72.82609	73.38669	30.4	16.6	13.799999	22.766666	23.383333	24.3	22.466667	1514.0	266.0	15.0	66.16375	688.0	59.0	252.0	548.0	759	7134.0	1445.0	537.0	811.0	234.0	33.0	259.0	237.0	29.0	3856.0	126.0	403.0	2706.0	21741.0	2428.0	3695.0	68.0	28.0	137.0	215.0	248.0	158.0
Coffea_liberica	1.41666	28.58333	Low_altitude_west_central	743	24.1875	10.108334	86.39602	38.795788	30.4	18.7	11.699999	23.816666	24.416666	24.683334	23.7	1677.0	184.0	62.0	28.727737	525.0	235.0	418.0	491.0	761	7134.0	1445.0	537.0	811.0	234.0	33.0	259.0	237.0	29.0	3856.0	126.0	403.0	2706.0	21741.0	2428.0	3695.0	68.0	28.0	137.0	215.0	248.0	158.0
Coffea_liberica	1.399266	28.569516	Low_altitude_west_central	743	24.166666	10.05	87.391304	38.098743	30.3	18.8	11.5	23.8	24.383333	24.65	23.683334	1682.0	187.0	62.0	28.946663	526.0	235.0	421.0	491.0	766	7134.0	1445.0	537.0	811.0	234.0	33.0	259.0	237.0	29.0	3856.0	126.0	403.0	2706.0	21741.0	2428.0	3695.0	68.0	28.0	137.0	215.0	248.0	158.0
Coffea_liberica	-9.33333	14.9	Low_altitude_west_central	743	22.420834	9.908334	65.6181	177.3986	28.7	13.6	15.1	23.983334	20.05	23.983334	19.8	1109.0	234.0	2.0	93.61306	555.0	9.0	555.0	21.0	773	7134.0	1445.0	537.0	811.0	234.0	33.0	259.0	237.0	29.0	3856.0	126.0	403.0	2706.0	21741.0	2428.0	3695.0	68.0	28.0	137.0	215.0	248.0	158.0
Coffea_liberica	-9.333333	14.9	Low_altitude_west_central	743	22.420834	9.908334	65.6181	177.3986	28.7	13.6	15.1	23.983334	20.05	23.983334	19.8	1109.0	234.0	2.0	93.61306	555.0	9.0	555.0	21.0	773	7134.0	1445.0	537.0	811.0	234.0	33.0	259.0	237.0	29.0	3856.0	126.0	403.0	2706.0	21741.0	2428.0	3695.0	68.0	28.0	137.0	215.0	248.0	158.0
Coffea_liberica	2.144166	27.992777	Low_altitude_west_central	743	24.3125	10.608334	82.87761	56.73401	31.3	18.5	12.799999	23.766666	24.683332	25.05	23.616667	1974.0	221.0	65.0	35.38884	648.0	225.0	469.0	598.0	787	7134.0	1445.0	537.0	811.0	234.0	33.0	259.0	237.0	29.0	3856.0	126.0	403.0	2706.0	21741.0	2428.0	3695.0	68.0	28.0	137.0	215.0	248.0	158.0
Coffea_liberica	-9.335252	14.902954	Low_altitude_west_central	743	22.366667	9.8	65.333336	177.0636	28.6	13.6	15.0	23.933334	20.0	23.933334	19.75	1116.0	235.0	2.0	93.10569	556.0	9.0	556.0	21.0	789	7134.0	1445.0	537.0	811.0	234.0	33.0	259.0	237.0	29.0	3856.0	126.0	403.0	2706.0	21741.0	2428.0	3695.0	68.0	28.0	137.0	215.0	248.0	158.0
Coffea_liberica	4.928	9.999	Low_altitude_west_central	743	23.3125	7.9583335	73.01224	105.7253	29.0	18.1	10.9	21.833334	23.916666	24.533333	21.833334	2537.0	447.0	13.0	75.5636	1265.0	71.0	365.0	1265.0	800	7134.0	1445.0	537.0	811.0	234.0	33.0	259.0	237.0	29.0	3856.0	126.0	403.0	2706.0	21741.0	2428.0	3695.0	68.0	28.0	137.0	215.0	248.0	158.0
Coffea_liberica	1.55	28.53333	Low_altitude_west_central	743	24.045834	10.125	86.53847	43.299084	30.3	18.6	11.699999	23.633333	24.3	24.6	23.5	1722.0	190.0	61.0	29.995321	547.0	233.0	425.0	511.0	803	7134.0	1445.0	537.0	811.0	234.0	33.0	259.0	237.0	29.0	3856.0	126.0	403.0	2706.0	21741.0	2428.0	3695.0	68.0	28.0	137.0	215.0	248.0	158.0
Coffea_liberica	1.55	28.533333	Low_altitude_west_central	743	24.045834	10.125	86.53847	43.299084	30.3	18.6	11.699999	23.633333	24.3	24.6	23.5	1722.0	190.0	61.0	29.995321	547.0	233.0	425.0	511.0	803	7134.0	1445.0	537.0	811.0	234.0	33.0	259.0	237.0	29.0	3856.0	126.0	403.0	2706.0	21741.0	2428.0	3695.0	68.0	28.0	137.0	215.0	248.0	158.0
Coffea_liberica	4.63333	29.7	Low_altitude_west_central	743	24.075	12.566667	73.06201	101.45531	33.2	16.0	17.2	22.800001	24.6	25.366667	22.800001	1426.0	206.0	11.0	64.707855	590.0	44.0	243.0	590.0	895	7134.0	1445.0	537.0	811.0	234.0	33.0	259.0	237.0	29.0	3856.0	126.0	403.0	2706.0	21741.0	2428.0	3695.0	68.0	28.0	137.0	215.0	248.0	158.0
Coffea_liberica	4.633333	29.7	Low_altitude_west_central	743	24.075	12.566667	73.06201	101.45531	33.2	16.0	17.2	22.800001	24.6	25.366667	22.800001	1426.0	206.0	11.0	64.707855	590.0	44.0	243.0	590.0	895	7134.0	1445.0	537.0	811.0	234.0	33.0	259.0	237.0	29.0	3856.0	126.0	403.0	2706.0	21741.0	2428.0	3695.0	68.0	28.0	137.0	215.0	248.0	158.0
Coffea_liberica	-7.05	22.73333	Low_altitude_west_central	743	22.883333	11.116667	76.666664	39.676727	29.5	15.0	14.5	22.85	22.466667	23.2	22.466667	1611.0	230.0	6.0	64.119194	646.0	51.0	453.0	51.0	903	7134.0	1445.0	537.0	811.0	234.0	33.0	259.0	237.0	29.0	3856.0	126.0	403.0	2706.0	21741.0	2428.0	3695.0	68.0	28.0	137.0	215.0	248.0	158.0
Coffea_liberica	4.6	29.68333	Low_altitude_west_central	743	24.0125	12.491667	73.05068	101.46931	33.2	16.1	17.1	22.716667	24.616667	25.266666	22.716667	1436.0	206.0	12.0	63.9332	590.0	47.0	247.0	590.0	910	7134.0	1445.0	537.0	811.0	234.0	33.0	259.0	237.0	29.0	3856.0	126.0	403.0	2706.0	21741.0	2428.0	3695.0	68.0	28.0	137.0	215.0	248.0	158.0
Coffea_liberica	4.6	29.683333	Low_altitude_west_central	743	24.0125	12.491667	73.05068	101.46931	33.2	16.1	17.1	22.716667	24.616667	25.266666	22.716667	1436.0	206.0	12.0	63.9332	590.0	47.0	247.0	590.0	910	7134.0	1445.0	537.0	811.0	234.0	33.0	259.0	237.0	29.0	3856.0	126.0	403.0	2706.0	21741.0	2428.0	3695.0	68.0	28.0	137.0	215.0	248.0	158.0
Coffea_liberica	4.766667	9.7	Low_altitude_west_central	743	22.908333	7.4	71.84465	107.4251	28.2	17.9	10.300001	21.35	23.683334	24.033333	21.35	2695.0	447.0	21.0	68.4946	1244.0	105.0	422.0	1244.0	919	7134.0	1445.0	537.0	811.0	234.0	33.0	259.0	237.0	29.0	3856.0	126.0	403.0	2706.0	21741.0	2428.0	3695.0	68.0	28.0	137.0	215.0	248.0	158.0
Coffea_liberica	4.78333	9.7	Low_altitude_west_central	743	22.608334	7.3500004	70.67308	111.106705	27.9	17.5	10.4	20.983334	23.45	23.716667	20.983334	2635.0	439.0	21.0	67.78534	1206.0	105.0	421.0	1206.0	1024	7134.0	1445.0	537.0	811.0	234.0	33.0	259.0	237.0	29.0	3856.0	126.0	403.0	2706.0	21741.0	2428.0	3695.0	68.0	28.0	137.0	215.0	248.0	158.0
Coffea_liberica	4.816667	9.691666	Low_altitude_west_central	743	22.204166	7.2916665	71.48694	110.77122	27.4	17.2	10.199999	20.616667	23.016666	23.35	20.616667	2590.0	432.0	19.0	68.4636	1190.0	96.0	417.0	1190.0	1059	7134.0	1445.0	537.0	811.0	234.0	33.0	259.0	237.0	29.0	3856.0	126.0	403.0	2706.0	21741.0	2428.0	3695.0	68.0	28.0	137.0	215.0	248.0	158.0
Coffea_liberica	10.9952	-12.3273	Low_altitude_west_central	743	22.041666	11.3	62.087917	159.18591	31.3	13.1	18.199999	21.05	20.833334	24.4	20.566666	1768.0	413.0	3.0	99.68759	1071.0	14.0	243.0	52.0	1096	7134.0	1445.0	537.0	811.0	234.0	33.0	259.0	237.0	29.0	3856.0	126.0	403.0	2706.0	21741.0	2428.0	3695.0	68.0	28.0	137.0	215.0	248.0	158.0
Coffea_liberica	4.81667	9.69167	Low_altitude_west_central	743	21.8	7.3166666	70.35257	114.7527	27.1	16.7	10.4	20.616667	22.716667	22.95	20.166668	2478.0	415.0	18.0	66.909424	1110.0	94.0	420.0	1108.0	1268	7134.0	1445.0	537.0	811.0	234.0	33.0	259.0	237.0	29.0	3856.0	126.0	403.0	2706.0	21741.0	2428.0	3695.0	68.0	28.0	137.0	215.0	248.0	158.0
Coffea_liberica	-2.12	28.36	Low_altitude_west_central	743	19.458334	9.916667	89.33935	34.82641	24.8	13.7	11.099999	19.4	19.0	19.766666	19.0	1648.0	207.0	37.0	39.911488	567.0	162.0	492.0	162.0	1288	7134.0	1445.0	537.0	811.0	234.0	33.0	259.0	237.0	29.0	3856.0	126.0	403.0	2706.0	21741.0	2428.0	3695.0	68.0	28.0	137.0	215.0	248.0	158.0
Coffea_liberica	-2.066667	28.566667	Low_altitude_west_central	743	18.970833	10.608334	89.90112	31.870354	24.7	12.9	11.800001	18.85	18.616667	19.25	18.616667	1571.0	198.0	31.0	40.955933	539.0	147.0	478.0	147.0	1330	7134.0	1445.0	537.0	811.0	234.0	33.0	259.0	237.0	29.0	3856.0	126.0	403.0	2706.0	21741.0	2428.0	3695.0	68.0	28.0	137.0	215.0	248.0	158.0
Coffea_liberica	-2.06667	28.56667	Low_altitude_west_central	743	18.970833	10.608334	89.90112	31.870354	24.7	12.9	11.800001	18.85	18.616667	19.25	18.616667	1571.0	198.0	31.0	40.955933	539.0	147.0	478.0	147.0	1330	7134.0	1445.0	537.0	811.0	234.0	33.0	259.0	237.0	29.0	3856.0	126.0	403.0	2706.0	21741.0	2428.0	3695.0	68.0	28.0	137.0	215.0	248.0	158.0
Coffea_liberica	0.6466	30.3872	Low_altitude_west_central	743	19.575	10.9	85.82677	42.506683	26.2	13.5	12.700001	19.383333	19.733334	20.15	19.116667	1427.0	211.0	46.0	46.2098	555.0	187.0	367.0	249.0	1467	7134.0	1445.0	537.0	811.0	234.0	33.0	259.0	237.0	29.0	3856.0	126.0	403.0	2706.0	21741.0	2428.0	3695.0	68.0	28.0	137.0	215.0	248.0	158.0
Coffea_liberica	-0.4018	30.0389	Low_altitude_west_central	743	20.0375	10.091666	90.10417	28.693134	25.8	14.6	11.199999	19.9	19.9	20.4	19.766666	1327.0	167.0	33.0	39.557125	485.0	196.0	277.0	442.0	1506	7134.0	1445.0	537.0	811.0	234.0	33.0	259.0	237.0	29.0	3856.0	126.0	403.0	2706.0	21741.0	2428.0	3695.0	68.0	28.0	137.0	215.0	248.0	158.0
Coffea_liberica	-1.316667	28.516667	Low_altitude_west_central	743	18.2625	9.791667	90.663574	35.74691	23.7	12.9	10.800001	18.033333	17.95	18.7	17.95	1709.0	189.0	64.0	28.217606	529.0	261.0	517.0	261.0	1576	7134.0	1445.0	537.0	811.0	234.0	33.0	259.0	237.0	29.0	3856.0	126.0	403.0	2706.0	21741.0	2428.0	3695.0	68.0	28.0	137.0	215.0	248.0	158.0
Coffea_liberica	-1.31667	28.51667	Low_altitude_west_central	743	18.2625	9.791667	90.663574	35.74691	23.7	12.9	10.800001	18.033333	17.95	18.7	17.95	1709.0	189.0	64.0	28.217606	529.0	261.0	517.0	261.0	1576	7134.0	1445.0	537.0	811.0	234.0	33.0	259.0	237.0	29.0	3856.0	126.0	403.0	2706.0	21741.0	2428.0	3695.0	68.0	28.0	137.0	215.0	248.0	158.0
Coffea_liberica	6.271667	10.316667	Low_altitude_west_central	743	20.516666	10.366667	67.31602	128.01515	29.1	13.7	15.400001	18.983334	21.216667	22.166666	18.983334	2052.0	370.0	9.0	76.43846	1034.0	50.0	303.0	1034.0	1625	7134.0	1445.0	537.0	811.0	234.0	33.0	259.0	237.0	29.0	3856.0	126.0	403.0	2706.0	21741.0	2428.0	3695.0	68.0	28.0	137.0	215.0	248.0	158.0
Coffea_liberica	5.81583	10.08333	Low_altitude_west_central	743	20.945833	9.925	67.979454	146.10797	29.3	14.7	14.599999	19.033333	22.1	22.633333	19.033333	2156.0	380.0	12.0	73.3782	1055.0	61.0	182.0	1055.0	1688	7134.0	1445.0	537.0	811.0	234.0	33.0	259.0	237.0	29.0	3856.0	126.0	403.0	2706.0	21741.0	2428.0	3695.0	68.0	28.0	137.0	215.0	248.0	158.0
Coffea_liberica	-2.2	28.6	Low_altitude_west_central	743	17.133333	9.816667	88.438446	30.251478	22.4	11.3	11.099999	17.066668	16.75	17.45	16.75	1865.0	228.0	32.0	43.527832	649.0	150.0	562.0	150.0	1811	7134.0	1445.0	537.0	811.0	234.0	33.0	259.0	237.0	29.0	3856.0	126.0	403.0	2706.0	21741.0	2428.0	3695.0	68.0	28.0	137.0	215.0	248.0	158.0
Coffea_liberica	-1.45	28.8	Low_altitude_west_central	743	16.8875	10.608334	93.05556	32.89963	22.5	11.1	11.4	16.583334	16.7	17.266666	16.583334	1680.0	191.0	51.0	32.91297	533.0	219.0	480.0	533.0	1824	7134.0	1445.0	537.0	811.0	234.0	33.0	259.0	237.0	29.0	3856.0	126.0	403.0	2706.0	21741.0	2428.0	3695.0	68.0	28.0	137.0	215.0	248.0	158.0
Coffea_liberica	6.275	10.33083	Low_altitude_west_central	743	19.3	10.233334	68.68009	128.7351	27.7	12.8	14.900001	17.716667	20.066668	20.933334	17.716667	2040.0	368.0	10.0	74.83137	1014.0	56.0	316.0	1014.0	1898	7134.0	1445.0	537.0	811.0	234.0	33.0	259.0	237.0	29.0	3856.0	126.0	403.0	2706.0	21741.0	2428.0	3695.0	68.0	28.0	137.0	215.0	248.0	158.0
Coffea_liberica	6.275	10.331667	Low_altitude_west_central	743	19.3	10.233334	68.68009	128.7351	27.7	12.8	14.900001	17.716667	20.066668	20.933334	17.716667	2040.0	368.0	10.0	74.83137	1014.0	56.0	316.0	1014.0	1898	7134.0	1445.0	537.0	811.0	234.0	33.0	259.0	237.0	29.0	3856.0	126.0	403.0	2706.0	21741.0	2428.0	3695.0	68.0	28.0	137.0	215.0	248.0	158.0
Coffea_liberica	6.28333	10.33333	Low_altitude_west_central	743	19.2375	10.191667	68.86261	127.63809	27.6	12.8	14.8	17.683332	20.016666	20.866667	17.683332	2043.0	368.0	10.0	74.62421	1012.0	56.0	318.0	1012.0	1918	7134.0	1445.0	537.0	811.0	234.0	33.0	259.0	237.0	29.0	3856.0	126.0	403.0	2706.0	21741.0	2428.0	3695.0	68.0	28.0	137.0	215.0	248.0	158.0
Coffea_liberica	6.283333	10.333333	Low_altitude_west_central	743	19.2375	10.191667	68.86261	127.63809	27.6	12.8	14.8	17.683332	20.016666	20.866667	17.683332	2043.0	368.0	10.0	74.62421	1012.0	56.0	318.0	1012.0	1918	7134.0	1445.0	537.0	811.0	234.0	33.0	259.0	237.0	29.0	3856.0	126.0	403.0	2706.0	21741.0	2428.0	3695.0	68.0	28.0	137.0	215.0	248.0	158.0
Coffea_liberica	6.187778	10.428611	Low_altitude_west_central	743	17.233334	10.033334	69.67593	134.47429	25.5	11.1	14.4	15.516666	18.15	18.866667	15.516666	2031.0	360.0	11.0	71.58055	971.0	63.0	337.0	971.0	2255	7134.0	1445.0	537.0	811.0	234.0	33.0	259.0	237.0	29.0	3856.0	126.0	403.0	2706.0	21741.0	2428.0	3695.0	68.0	28.0	137.0	215.0	248.0	158.0
Coffea_ebracteolata	4.41667	-7.35	Psilanthus_Africa	586	25.7	6.5666666	72.16119	84.315414	30.8	21.7	9.099998	25.566668	26.266666	26.75	24.6	2142.0	442.0	52.0	63.890892	964.0	209.0	299.0	517.0	4	5114.0	1695.0	239.0	550.0	233.0	46.0	144.0	194.0	26.0	1264.0	70.0	685.0	1414.0	13974.0	2400.0	6577.0	144.0	20.0	144.0	178.0	7.0	190.0
Coffea_ebracteolata	6.06	0.59	Psilanthus_Africa	586	27.929167	7.9916663	70.10235	121.12085	34.1	22.7	11.399998	28.316668	28.683332	29.333332	26.3	1021.0	184.0	20.0	62.066284	465.0	87.0	246.0	191.0	6	5114.0	1695.0	239.0	550.0	233.0	46.0	144.0	194.0	26.0	1264.0	70.0	685.0	1414.0	13974.0	2400.0	6577.0	144.0	20.0	144.0	178.0	7.0	190.0
Coffea_ebracteolata	6.83333	2.38333	Psilanthus_Africa	586	27.466667	8.45	68.69919	133.84747	34.5	22.2	12.299999	27.699999	27.983334	29.05	25.716667	1059.0	202.0	8.0	68.304955	475.0	51.0	222.0	310.0	7	5114.0	1695.0	239.0	550.0	233.0	46.0	144.0	194.0	26.0	1264.0	70.0	685.0	1414.0	13974.0	2400.0	6577.0	144.0	20.0	144.0	178.0	7.0	190.0
Coffea_ebracteolata	6.833333	2.38333	Psilanthus_Africa	586	27.466667	8.45	68.69919	133.84747	34.5	22.2	12.299999	27.699999	27.983334	29.05	25.716667	1059.0	202.0	8.0	68.304955	475.0	51.0	222.0	310.0	7	5114.0	1695.0	239.0	550.0	233.0	46.0	144.0	194.0	26.0	1264.0	70.0	685.0	1414.0	13974.0	2400.0	6577.0	144.0	20.0	144.0	178.0	7.0	190.0
Coffea_ebracteolata	9.384028	-13.232917	Psilanthus_Africa	586	28.433334	9.366667	60.822514	174.89389	37.0	21.6	15.4	26.666666	29.333334	30.95	26.666666	3393.0	985.0	1.0	121.61985	2389.0	9.0	201.0	2389.0	8	5114.0	1695.0	239.0	550.0	233.0	46.0	144.0	194.0	26.0	1264.0	70.0	685.0	1414.0	13974.0	2400.0	6577.0	144.0	20.0	144.0	178.0	7.0	190.0
Coffea_ebracteolata	9.437667	-13.382278	Psilanthus_Africa	586	28.0375	9.608334	61.199574	164.08322	36.7	21.0	15.700001	26.333334	28.75	30.383333	26.333334	3486.0	1039.0	1.0	126.61358	2527.0	7.0	179.0	2527.0	8	5114.0	1695.0	239.0	550.0	233.0	46.0	144.0	194.0	26.0	1264.0	70.0	685.0	1414.0	13974.0	2400.0	6577.0	144.0	20.0	144.0	178.0	7.0	190.0
Coffea_ebracteolata	9.439056	-13.383167	Psilanthus_Africa	586	28.0375	9.608334	61.199574	164.08322	36.7	21.0	15.700001	26.333334	28.75	30.383333	26.333334	3486.0	1039.0	1.0	126.61358	2527.0	7.0	179.0	2527.0	8	5114.0	1695.0	239.0	550.0	233.0	46.0	144.0	194.0	26.0	1264.0	70.0	685.0	1414.0	13974.0	2400.0	6577.0	144.0	20.0	144.0	178.0	7.0	190.0
Coffea_ebracteolata	6.13	1.1	Psilanthus_Africa	586	27.429167	7.9583335	73.01222	117.77211	33.4	22.5	10.900002	27.883333	28.1	28.85	25.866667	985.0	186.0	16.0	66.38724	467.0	71.0	234.0	195.0	8	5114.0	1695.0	239.0	550.0	233.0	46.0	144.0	194.0	26.0	1264.0	70.0	685.0	1414.0	13974.0	2400.0	6577.0	144.0	20.0	144.0	178.0	7.0	190.0
Coffea_ebracteolata	9.462978	-13.796994	Psilanthus_Africa	586	26.841667	7.966667	68.09117	105.56846	33.2	21.5	11.700001	25.516666	27.133333	28.2	25.516666	3617.0	1102.0	1.0	133.9378	2722.0	5.0	146.0	2722.0	22	5114.0	1695.0	239.0	550.0	233.0	46.0	144.0	194.0	26.0	1264.0	70.0	685.0	1414.0	13974.0	2400.0	6577.0	144.0	20.0	144.0	178.0	7.0	190.0
Coffea_ebracteolata	6.16	0.3	Psilanthus_Africa	586	27.791666	8.566667	71.9888	118.81676	34.5	22.6	11.9	28.216667	28.5	29.25	26.233334	1108.0	189.0	21.0	56.36113	475.0	101.0	270.0	224.0	29	5114.0	1695.0	239.0	550.0	233.0	46.0	144.0	194.0	26.0	1264.0	70.0	685.0	1414.0	13974.0	2400.0	6577.0	144.0	20.0	144.0	178.0	7.0	190.0
Coffea_ebracteolata	6.5333	2.6166	Psilanthus_Africa	586	27.5125	7.6749997	70.41284	123.47479	33.5	22.6	10.9	26.933334	28.316666	28.983334	25.9	1245.0	263.0	14.0	72.77276	584.0	65.0	243.0	328.0	31	5114.0	1695.0	239.0	550.0	233.0	46.0	144.0	194.0	26.0	1264.0	70.0	685.0	1414.0	13974.0	2400.0	6577.0	144.0	20.0	144.0	178.0	7.0	190.0
Coffea_ebracteolata	5.066667	-6.066667	Psilanthus_Africa	586	25.929167	6.991667	69.916664	104.19517	31.4	21.4	10.0	25.583334	26.45	27.116667	24.483334	1472.0	403.0	23.0	86.06955	771.0	126.0	237.0	242.0	34	5114.0	1695.0	239.0	550.0	233.0	46.0	144.0	194.0	26.0	1264.0	70.0	685.0	1414.0	13974.0	2400.0	6577.0	144.0	20.0	144.0	178.0	7.0	190.0
Coffea_ebracteolata	4.5	-7.4	Psilanthus_Africa	586	25.5	6.65	71.50536	87.09973	30.7	21.4	9.300001	25.2	26.083334	26.566666	24.366667	2275.0	430.0	61.0	56.60867	946.0	254.0	352.0	532.0	38	5114.0	1695.0	239.0	550.0	233.0	46.0	144.0	194.0	26.0	1264.0	70.0	685.0	1414.0	13974.0	2400.0	6577.0	144.0	20.0	144.0	178.0	7.0	190.0
Coffea_ebracteolata	7.436755	2.428899	Psilanthus_Africa	586	27.65	9.783334	67.93981	154.80194	36.2	21.8	14.400002	26.8	28.3	29.5	25.65	1056.0	161.0	5.0	68.71576	448.0	34.0	193.0	428.0	39	5114.0	1695.0	239.0	550.0	233.0	46.0	144.0	194.0	26.0	1264.0	70.0	685.0	1414.0	13974.0	2400.0	6577.0	144.0	20.0	144.0	178.0	7.0	190.0
Coffea_ebracteolata	6.85	2.0833	Psilanthus_Africa	586	27.241667	8.65	69.758064	132.3019	34.3	21.9	12.4	27.533333	27.716667	28.833334	25.533333	1000.0	174.0	6.0	64.780495	438.0	43.0	236.0	286.0	44	5114.0	1695.0	239.0	550.0	233.0	46.0	144.0	194.0	26.0	1264.0	70.0	685.0	1414.0	13974.0	2400.0	6577.0	144.0	20.0	144.0	178.0	7.0	190.0
Coffea_ebracteolata	6.93778	2.1625	Psilanthus_Africa	586	27.083334	8.35	68.44263	135.08136	34.1	21.9	12.199999	27.283333	27.633333	28.683332	25.333332	996.0	170.0	6.0	64.50779	428.0	43.0	222.0	307.0	53	5114.0	1695.0	239.0	550.0	233.0	46.0	144.0	194.0	26.0	1264.0	70.0	685.0	1414.0	13974.0	2400.0	6577.0	144.0	20.0	144.0	178.0	7.0	190.0
Coffea_ebracteolata	6.938472	2.168333	Psilanthus_Africa	586	27.095833	8.391667	68.22493	136.0391	34.2	21.9	12.300001	27.3	27.650002	28.716667	25.333334	1000.0	171.0	6.0	64.43823	428.0	44.0	221.0	309.0	53	5114.0	1695.0	239.0	550.0	233.0	46.0	144.0	194.0	26.0	1264.0	70.0	685.0	1414.0	13974.0	2400.0	6577.0	144.0	20.0	144.0	178.0	7.0	190.0
Coffea_ebracteolata	6.940972	2.170833	Psilanthus_Africa	586	27.095833	8.391667	68.22493	136.0391	34.2	21.9	12.300001	27.3	27.650002	28.716667	25.333334	1000.0	171.0	6.0	64.43823	428.0	44.0	221.0	309.0	53	5114.0	1695.0	239.0	550.0	233.0	46.0	144.0	194.0	26.0	1264.0	70.0	685.0	1414.0	13974.0	2400.0	6577.0	144.0	20.0	144.0	178.0	7.0	190.0
Coffea_ebracteolata	6.941	2.170833	Psilanthus_Africa	586	27.095833	8.391667	68.22493	136.0391	34.2	21.9	12.300001	27.3	27.650002	28.716667	25.333334	1000.0	171.0	6.0	64.43823	428.0	44.0	221.0	309.0	53	5114.0	1695.0	239.0	550.0	233.0	46.0	144.0	194.0	26.0	1264.0	70.0	685.0	1414.0	13974.0	2400.0	6577.0	144.0	20.0	144.0	178.0	7.0	190.0
Coffea_ebracteolata	7.439969	2.43952	Psilanthus_Africa	586	27.558334	9.8	67.586205	155.72168	36.2	21.7	14.5	26.7	28.216667	29.416668	25.550001	1064.0	161.0	5.0	68.574104	449.0	34.0	195.0	432.0	57	5114.0	1695.0	239.0	550.0	233.0	46.0	144.0	194.0	26.0	1264.0	70.0	685.0	1414.0	13974.0	2400.0	6577.0	144.0	20.0	144.0	178.0	7.0	190.0
Coffea_ebracteolata	9.864778	-12.513722	Psilanthus_Africa	586	28.2125	12.091666	60.762142	186.61003	39.0	19.1	19.9	26.433332	27.833334	30.933334	26.433332	2350.0	567.0	1.0	101.869385	1430.0	12.0	244.0	1430.0	59	5114.0	1695.0	239.0	550.0	233.0	46.0	144.0	194.0	26.0	1264.0	70.0	685.0	1414.0	13974.0	2400.0	6577.0	144.0	20.0	144.0	178.0	7.0	190.0
Coffea_ebracteolata	6.943042	2.177971	Psilanthus_Africa	586	27.095833	8.441667	68.07796	136.92165	34.3	21.9	12.4	27.283333	27.666668	28.733334	25.333334	1000.0	170.0	6.0	64.44815	428.0	43.0	222.0	312.0	59	5114.0	1695.0	239.0	550.0	233.0	46.0	144.0	194.0	26.0	1264.0	70.0	685.0	1414.0	13974.0	2400.0	6577.0	144.0	20.0	144.0	178.0	7.0	190.0
Coffea_ebracteolata	8.11333	-12.07333	Psilanthus_Africa	586	26.616667	10.233334	67.77043	107.54139	34.8	19.7	15.099998	25.566668	26.3	28.133333	25.566668	2698.0	581.0	5.0	92.448875	1541.0	37.0	325.0	1541.0	62	5114.0	1695.0	239.0	550.0	233.0	46.0	144.0	194.0	26.0	1264.0	70.0	685.0	1414.0	13974.0	2400.0	6577.0	144.0	20.0	144.0	178.0	7.0	190.0
Coffea_ebracteolata	6.633333	-0.383333	Psilanthus_Africa	586	27.458334	8.566667	70.7989	102.687355	34.2	22.1	12.1	27.816666	27.95	28.75	26.116667	1257.0	202.0	18.0	53.17434	484.0	98.0	280.0	351.0	75	5114.0	1695.0	239.0	550.0	233.0	46.0	144.0	194.0	26.0	1264.0	70.0	685.0	1414.0	13974.0	2400.0	6577.0	144.0	20.0	144.0	178.0	7.0	190.0
Coffea_ebracteolata	7.07	0.27	Psilanthus_Africa	586	27.3875	8.108334	73.04804	109.29788	33.7	22.6	11.1	26.916666	27.966667	28.7	25.9	1268.0	187.0	14.0	56.393757	490.0	71.0	257.0	423.0	75	5114.0	1695.0	239.0	550.0	233.0	46.0	144.0	194.0	26.0	1264.0	70.0	685.0	1414.0	13974.0	2400.0	6577.0	144.0	20.0	144.0	178.0	7.0	190.0
Coffea_ebracteolata	7.0	0.052083	Psilanthus_Africa	586	27.579166	8.375	70.97457	121.08333	34.4	22.6	11.800001	27.116667	28.133333	29.083334	25.966667	1245.0	189.0	13.0	56.615997	490.0	71.0	252.0	412.0	76	5114.0	1695.0	239.0	550.0	233.0	46.0	144.0	194.0	26.0	1264.0	70.0	685.0	1414.0	13974.0	2400.0	6577.0	144.0	20.0	144.0	178.0	7.0	190.0
Coffea_ebracteolata	6.3	0.05	Psilanthus_Africa	586	27.1375	8.175	71.08695	110.37385	33.7	22.2	11.5	27.55	27.733334	28.55	25.716667	1216.0	198.0	22.0	52.543415	491.0	109.0	292.0	280.0	81	5114.0	1695.0	239.0	550.0	233.0	46.0	144.0	194.0	26.0	1264.0	70.0	685.0	1414.0	13974.0	2400.0	6577.0	144.0	20.0	144.0	178.0	7.0	190.0
Coffea_ebracteolata	2.809416	10.029138	Psilanthus_Africa	586	26.016666	7.05	74.210526	87.78418	31.2	21.7	9.5	25.483334	26.716667	26.95	24.816666	2546.0	468.0	64.0	61.244682	1087.0	226.0	514.0	724.0	82	5114.0	1695.0	239.0	550.0	233.0	46.0	144.0	194.0	26.0	1264.0	70.0	685.0	1414.0	13974.0	2400.0	6577.0	144.0	20.0	144.0	178.0	7.0	190.0
Coffea_ebracteolata	6.65	2.15	Psilanthus_Africa	586	27.0625	8.391666	70.518196	125.50128	33.7	21.8	11.900002	27.383333	27.883333	28.583334	25.433334	1100.0	215.0	8.0	68.13779	499.0	59.0	240.0	289.0	83	5114.0	1695.0	239.0	550.0	233.0	46.0	144.0	194.0	26.0	1264.0	70.0	685.0	1414.0	13974.0	2400.0	6577.0	144.0	20.0	144.0	178.0	7.0	190.0
Coffea_ebracteolata	5.25	-6.06667	Psilanthus_Africa	586	25.791666	7.216666	72.166664	100.90125	31.2	21.2	10.0	26.3	26.3	26.983334	24.4	1428.0	361.0	23.0	77.848274	717.0	128.0	259.0	249.0	85	5114.0	1695.0	239.0	550.0	233.0	46.0	144.0	194.0	26.0	1264.0	70.0	685.0	1414.0	13974.0	2400.0	6577.0	144.0	20.0	144.0	178.0	7.0	190.0
Coffea_ebracteolata	9.716917	-12.654417	Psilanthus_Africa	586	28.125	11.833333	61.63194	176.25522	38.5	19.3	19.2	26.433334	27.733334	30.733334	26.433334	2552.0	623.0	1.0	102.33235	1564.0	13.0	268.0	1564.0	87	5114.0	1695.0	239.0	550.0	233.0	46.0	144.0	194.0	26.0	1264.0	70.0	685.0	1414.0	13974.0	2400.0	6577.0	144.0	20.0	144.0	178.0	7.0	190.0
Coffea_ebracteolata	6.225	-5.01667	Psilanthus_Africa	586	26.7875	8.958334	69.44445	108.73498	34.0	21.1	12.9	27.233334	27.283333	28.266666	25.45	1158.0	194.0	21.0	55.445877	503.0	113.0	317.0	260.0	89	5114.0	1695.0	239.0	550.0	233.0	46.0	144.0	194.0	26.0	1264.0	70.0	685.0	1414.0	13974.0	2400.0	6577.0	144.0	20.0	144.0	178.0	7.0	190.0
Coffea_ebracteolata	5.23333	-6.06667	Psilanthus_Africa	586	25.729166	7.1583333	72.3064	99.55489	31.1	21.2	9.9	26.216667	26.233334	26.9	24.35	1435.0	364.0	23.0	78.377884	723.0	127.0	258.0	249.0	93	5114.0	1695.0	239.0	550.0	233.0	46.0	144.0	194.0	26.0	1264.0	70.0	685.0	1414.0	13974.0	2400.0	6577.0	144.0	20.0	144.0	178.0	7.0	190.0
Coffea_ebracteolata	6.45	0.21	Psilanthus_Africa	586	27.1625	8.641666	72.013885	110.02324	34.0	22.0	12.0	27.55	27.716667	28.6	25.8	1249.0	194.0	22.0	51.48775	485.0	112.0	296.0	301.0	94	5114.0	1695.0	239.0	550.0	233.0	46.0	144.0	194.0	26.0	1264.0	70.0	685.0	1414.0	13974.0	2400.0	6577.0	144.0	20.0	144.0	178.0	7.0	190.0
Coffea_ebracteolata	6.38	0.23	Psilanthus_Africa	586	27.145834	8.641666	72.01389	113.92697	34.0	22.0	12.0	27.516666	27.75	28.616667	25.716667	1213.0	193.0	22.0	52.127907	481.0	110.0	288.0	284.0	94	5114.0	1695.0	239.0	550.0	233.0	46.0	144.0	194.0	26.0	1264.0	70.0	685.0	1414.0	13974.0	2400.0	6577.0	144.0	20.0	144.0	178.0	7.0	190.0
Coffea_ebracteolata	3.966667	9.25	Psilanthus_Africa	586	25.1875	6.6583333	73.168495	84.98996	30.1	21.0	9.1	24.166668	25.75	26.116667	23.983334	3105.0	648.0	29.0	78.35294	1612.0	123.0	392.0	1560.0	103	5114.0	1695.0	239.0	550.0	233.0	46.0	144.0	194.0	26.0	1264.0	70.0	685.0	1414.0	13974.0	2400.0	6577.0	144.0	20.0	144.0	178.0	7.0	190.0
Coffea_ebracteolata	6.18	0.03	Psilanthus_Africa	586	26.733334	8.283334	70.797714	113.50481	33.4	21.7	11.700001	27.133333	27.4	28.166668	25.266666	1184.0	197.0	21.0	53.646454	485.0	106.0	283.0	264.0	107	5114.0	1695.0	239.0	550.0	233.0	46.0	144.0	194.0	26.0	1264.0	70.0	685.0	1414.0	13974.0	2400.0	6577.0	144.0	20.0	144.0	178.0	7.0	190.0
Coffea_ebracteolata	3.16666	10.4	Psilanthus_Africa	586	26.2125	7.241667	74.65635	93.106125	31.5	21.8	9.700001	25.15	26.966667	27.133333	24.9	2268.0	402.0	44.0	61.293865	946.0	165.0	461.0	656.0	107	5114.0	1695.0	239.0	550.0	233.0	46.0	144.0	194.0	26.0	1264.0	70.0	685.0	1414.0	13974.0	2400.0	6577.0	144.0	20.0	144.0	178.0	7.0	190.0
Coffea_ebracteolata	5.383333	-5.916667	Psilanthus_Africa	586	25.766666	7.5	72.81554	100.2799	31.4	21.1	10.299999	26.25	26.266666	27.0	24.416666	1404.0	344.0	22.0	74.96136	696.0	128.0	276.0	244.0	113	5114.0	1695.0	239.0	550.0	233.0	46.0	144.0	194.0	26.0	1264.0	70.0	685.0	1414.0	13974.0	2400.0	6577.0	144.0	20.0	144.0	178.0	7.0	190.0
Coffea_ebracteolata	10.30694	-14.40278	Psilanthus_Africa	586	28.720833	10.591666	59.503746	154.95537	37.8	20.0	17.8	27.35	28.933332	31.0	27.35	3269.0	1074.0	0.0	135.67491	2461.0	2.0	99.0	2461.0	119	5114.0	1695.0	239.0	550.0	233.0	46.0	144.0	194.0	26.0	1264.0	70.0	685.0	1414.0	13974.0	2400.0	6577.0	144.0	20.0	144.0	178.0	7.0	190.0
Coffea_ebracteolata	10.306833	-14.402833	Psilanthus_Africa	586	28.720833	10.591666	59.503746	154.95537	37.8	20.0	17.8	27.35	28.933332	31.0	27.35	3269.0	1074.0	0.0	135.67491	2461.0	2.0	99.0	2461.0	119	5114.0	1695.0	239.0	550.0	233.0	46.0	144.0	194.0	26.0	1264.0	70.0	685.0	1414.0	13974.0	2400.0	6577.0	144.0	20.0	144.0	178.0	7.0	190.0
Coffea_ebracteolata	9.940833	-12.321389	Psilanthus_Africa	586	27.433332	12.099999	63.35079	162.30348	37.6	18.5	19.099998	25.916666	26.966667	29.816666	25.916666	2242.0	514.0	1.0	97.315216	1314.0	13.0	274.0	1314.0	120	5114.0	1695.0	239.0	550.0	233.0	46.0	144.0	194.0	26.0	1264.0	70.0	685.0	1414.0	13974.0	2400.0	6577.0	144.0	20.0	144.0	178.0	7.0	190.0
Coffea_ebracteolata	9.940833	-12.321417	Psilanthus_Africa	586	27.433332	12.099999	63.35079	162.30348	37.6	18.5	19.099998	25.916666	26.966667	29.816666	25.916666	2242.0	514.0	1.0	97.315216	1314.0	13.0	274.0	1314.0	120	5114.0	1695.0	239.0	550.0	233.0	46.0	144.0	194.0	26.0	1264.0	70.0	685.0	1414.0	13974.0	2400.0	6577.0	144.0	20.0	144.0	178.0	7.0	190.0
Coffea_ebracteolata	8.18	0.36	Psilanthus_Africa	586	27.691668	10.116667	68.35585	132.2675	35.9	21.1	14.800001	26.083334	28.283335	29.483334	26.083334	1272.0	228.0	5.0	74.04066	575.0	32.0	185.0	575.0	128	5114.0	1695.0	239.0	550.0	233.0	46.0	144.0	194.0	26.0	1264.0	70.0	685.0	1414.0	13974.0	2400.0	6577.0	144.0	20.0	144.0	178.0	7.0	190.0
Coffea_ebracteolata	7.13333	3.83333	Psilanthus_Africa	586	26.3875	8.241667	68.11294	131.68703	33.4	21.3	12.100002	25.733334	27.15	28.083332	24.733334	1382.0	213.0	11.0	65.436455	584.0	54.0	255.0	490.0	129	5114.0	1695.0	239.0	550.0	233.0	46.0	144.0	194.0	26.0	1264.0	70.0	685.0	1414.0	13974.0	2400.0	6577.0	144.0	20.0	144.0	178.0	7.0	190.0
Coffea_ebracteolata	3.182611	10.279194	Psilanthus_Africa	586	26.108334	7.116667	73.36771	95.079704	31.3	21.6	9.699999	25.033333	26.883333	27.066666	24.783333	2387.0	420.0	48.0	60.84493	1009.0	175.0	476.0	715.0	135	5114.0	1695.0	239.0	550.0	233.0	46.0	144.0	194.0	26.0	1264.0	70.0	685.0	1414.0	13974.0	2400.0	6577.0	144.0	20.0	144.0	178.0	7.0	190.0
Coffea_ebracteolata	2.799608	10.02108	Psilanthus_Africa	586	25.733334	7.083333	74.5614	87.3169	30.9	21.4	9.5	25.2	26.433334	26.65	24.533333	2554.0	468.0	65.0	60.816536	1087.0	232.0	520.0	717.0	143	5114.0	1695.0	239.0	550.0	233.0	46.0	144.0	194.0	26.0	1264.0	70.0	685.0	1414.0	13974.0	2400.0	6577.0	144.0	20.0	144.0	178.0	7.0	190.0
Coffea_ebracteolata	2.799611	10.021083	Psilanthus_Africa	586	25.733334	7.083333	74.5614	87.3169	30.9	21.4	9.5	25.2	26.433334	26.65	24.533333	2554.0	468.0	65.0	60.816536	1087.0	232.0	520.0	717.0	143	5114.0	1695.0	239.0	550.0	233.0	46.0	144.0	194.0	26.0	1264.0	70.0	685.0	1414.0	13974.0	2400.0	6577.0	144.0	20.0	144.0	178.0	7.0	190.0
Coffea_ebracteolata	7.116667	0.45	Psilanthus_Africa	586	27.075	9.15	73.2	113.86793	34.2	21.7	12.5	27.5	27.616667	28.516666	25.6	1402.0	200.0	22.0	52.645096	508.0	99.0	307.0	432.0	150	5114.0	1695.0	239.0	550.0	233.0	46.0	144.0	194.0	26.0	1264.0	70.0	685.0	1414.0	13974.0	2400.0	6577.0	144.0	20.0	144.0	178.0	7.0	190.0
Coffea_ebracteolata	5.76667	-7.38333	Psilanthus_Africa	586	26.120832	9.641666	73.60051	93.94045	33.1	20.0	13.099998	26.533333	26.116667	27.466667	25.233334	1791.0	276.0	28.0	53.357258	633.0	142.0	381.0	521.0	161	5114.0	1695.0	239.0	550.0	233.0	46.0	144.0	194.0	26.0	1264.0	70.0	685.0	1414.0	13974.0	2400.0	6577.0	144.0	20.0	144.0	178.0	7.0	190.0
Coffea_ebracteolata	5.766667	-7.383333	Psilanthus_Africa	586	26.120832	9.641666	73.60051	93.94045	33.1	20.0	13.099998	26.533333	26.116667	27.466667	25.233334	1791.0	276.0	28.0	53.357258	633.0	142.0	381.0	521.0	161	5114.0	1695.0	239.0	550.0	233.0	46.0	144.0	194.0	26.0	1264.0	70.0	685.0	1414.0	13974.0	2400.0	6577.0	144.0	20.0	144.0	178.0	7.0	190.0
Coffea_ebracteolata	4.55	9.41	Psilanthus_Africa	586	25.804167	7.141667	77.62682	78.2902	30.9	21.7	9.199999	24.683334	26.283333	26.7	24.683334	2748.0	429.0	25.0	64.65768	1230.0	125.0	439.0	1230.0	162	5114.0	1695.0	239.0	550.0	233.0	46.0	144.0	194.0	26.0	1264.0	70.0	685.0	1414.0	13974.0	2400.0	6577.0	144.0	20.0	144.0	178.0	7.0	190.0
Coffea_ebracteolata	6.1	-0.983333	Psilanthus_Africa	586	25.945833	7.9083333	70.610115	93.91627	32.2	21.0	11.200001	26.333334	26.383333	27.066666	24.7	1558.0	222.0	23.0	48.51036	576.0	147.0	366.0	357.0	167	5114.0	1695.0	239.0	550.0	233.0	46.0	144.0	194.0	26.0	1264.0	70.0	685.0	1414.0	13974.0	2400.0	6577.0	144.0	20.0	144.0	178.0	7.0	190.0
Coffea_ebracteolata	5.683333	-6.066667	Psilanthus_Africa	586	25.683332	8.15	74.090904	98.033714	31.8	20.8	11.0	26.183332	26.099998	26.95	24.4	1331.0	246.0	23.0	56.121376	578.0	127.0	308.0	279.0	174	5114.0	1695.0	239.0	550.0	233.0	46.0	144.0	194.0	26.0	1264.0	70.0	685.0	1414.0	13974.0	2400.0	6577.0	144.0	20.0	144.0	178.0	7.0	190.0
Coffea_ebracteolata	4.9	-7.316	Psilanthus_Africa	586	25.295834	7.125	73.453606	89.88522	30.6	20.9	9.700001	25.5	25.833332	26.25	24.1	2153.0	351.0	66.0	47.42216	832.0	267.0	439.0	452.0	174	5114.0	1695.0	239.0	550.0	233.0	46.0	144.0	194.0	26.0	1264.0	70.0	685.0	1414.0	13974.0	2400.0	6577.0	144.0	20.0	144.0	178.0	7.0	190.0
Coffea_ebracteolata	4.733333	9.583333	Psilanthus_Africa	586	26.066668	7.766667	79.25171	77.41076	31.5	21.7	9.799999	24.983334	26.533333	26.983334	24.983334	2860.0	427.0	29.0	64.68448	1266.0	141.0	452.0	1266.0	175	5114.0	1695.0	239.0	550.0	233.0	46.0	144.0	194.0	26.0	1264.0	70.0	685.0	1414.0	13974.0	2400.0	6577.0	144.0	20.0	144.0	178.0	7.0	190.0
Coffea_ebracteolata	7.13833	-5.93333	Psilanthus_Africa	586	26.429167	10.508333	68.68192	117.2499	34.8	19.5	15.299999	25.416666	26.2	28.066666	25.083332	1169.0	190.0	14.0	56.584103	436.0	71.0	276.0	415.0	180	5114.0	1695.0	239.0	550.0	233.0	46.0	144.0	194.0	26.0	1264.0	70.0	685.0	1414.0	13974.0	2400.0	6577.0	144.0	20.0	144.0	178.0	7.0	190.0
Coffea_ebracteolata	7.134167	-5.933333	Psilanthus_Africa	586	26.429167	10.508333	68.68192	117.2499	34.8	19.5	15.299999	25.416666	26.2	28.066666	25.083332	1169.0	190.0	14.0	56.584103	436.0	71.0	276.0	415.0	180	5114.0	1695.0	239.0	550.0	233.0	46.0	144.0	194.0	26.0	1264.0	70.0	685.0	1414.0	13974.0	2400.0	6577.0	144.0	20.0	144.0	178.0	7.0	190.0
Coffea_ebracteolata	7.0	0.8	Psilanthus_Africa	586	26.354166	9.208334	71.9401	121.45814	33.7	20.9	12.800001	26.733334	27.05	27.9	24.783333	1314.0	184.0	21.0	53.340652	486.0	97.0	303.0	415.0	184	5114.0	1695.0	239.0	550.0	233.0	46.0	144.0	194.0	26.0	1264.0	70.0	685.0	1414.0	13974.0	2400.0	6577.0	144.0	20.0	144.0	178.0	7.0	190.0
Coffea_ebracteolata	6.75	0.35	Psilanthus_Africa	586	26.425	8.366667	72.126434	112.32056	33.2	21.6	11.6	26.766666	26.983334	27.916666	25.05	1340.0	190.0	21.0	50.605633	487.0	106.0	306.0	391.0	190	5114.0	1695.0	239.0	550.0	233.0	46.0	144.0	194.0	26.0	1264.0	70.0	685.0	1414.0	13974.0	2400.0	6577.0	144.0	20.0	144.0	178.0	7.0	190.0
Coffea_ebracteolata	6.988611	-5.748611	Psilanthus_Africa	586	26.416666	10.366667	68.20175	116.176445	34.7	19.5	15.200001	26.983334	26.15	28.05	25.1	1233.0	189.0	16.0	54.722	461.0	85.0	303.0	399.0	197	5114.0	1695.0	239.0	550.0	233.0	46.0	144.0	194.0	26.0	1264.0	70.0	685.0	1414.0	13974.0	2400.0	6577.0	144.0	20.0	144.0	178.0	7.0	190.0
Coffea_ebracteolata	5.833333	-7.166667	Psilanthus_Africa	586	25.75	9.05	74.18032	90.654175	32.4	20.2	12.200001	26.133333	25.866667	27.016666	24.75	1631.0	242.0	24.0	52.448647	581.0	127.0	350.0	482.0	202	5114.0	1695.0	239.0	550.0	233.0	46.0	144.0	194.0	26.0	1264.0	70.0	685.0	1414.0	13974.0	2400.0	6577.0	144.0	20.0	144.0	178.0	7.0	190.0
Coffea_ebracteolata	4.333333	8.95	Psilanthus_Africa	586	24.891666	6.8833337	75.64103	81.23572	29.9	20.8	9.1	23.983334	25.416666	25.816666	23.75	2828.0	493.0	29.0	67.585785	1310.0	129.0	412.0	1285.0	205	5114.0	1695.0	239.0	550.0	233.0	46.0	144.0	194.0	26.0	1264.0	70.0	685.0	1414.0	13974.0	2400.0	6577.0	144.0	20.0	144.0	178.0	7.0	190.0
Coffea_ebracteolata	6.617	-2.85	Psilanthus_Africa	586	26.379166	8.141666	69.5869	110.19526	32.8	21.1	11.699999	26.866667	26.816666	27.766666	24.95	1356.0	222.0	14.0	57.219006	542.0	92.0	321.0	365.0	213	5114.0	1695.0	239.0	550.0	233.0	46.0	144.0	194.0	26.0	1264.0	70.0	685.0	1414.0	13974.0	2400.0	6577.0	144.0	20.0	144.0	178.0	7.0	190.0
Coffea_ebracteolata	6.174	-7.788	Psilanthus_Africa	586	25.679167	10.975	76.21528	91.83627	33.5	19.1	14.4	25.0	25.883333	26.916666	24.566668	1829.0	317.0	22.0	57.897957	715.0	125.0	363.0	627.0	217	5114.0	1695.0	239.0	550.0	233.0	46.0	144.0	194.0	26.0	1264.0	70.0	685.0	1414.0	13974.0	2400.0	6577.0	144.0	20.0	144.0	178.0	7.0	190.0
Coffea_ebracteolata	7.009	-5.96133	Psilanthus_Africa	586	26.054167	10.191667	69.33107	110.463036	34.1	19.4	14.699999	25.116667	25.85	27.583332	24.766666	1183.0	188.0	14.0	55.597313	434.0	75.0	283.0	410.0	219	5114.0	1695.0	239.0	550.0	233.0	46.0	144.0	194.0	26.0	1264.0	70.0	685.0	1414.0	13974.0	2400.0	6577.0	144.0	20.0	144.0	178.0	7.0	190.0
Coffea_ebracteolata	6.99333	-5.51433	Psilanthus_Africa	586	26.075	9.883333	68.634254	112.178825	34.0	19.6	14.4	26.616667	25.783333	27.666666	24.8	1193.0	185.0	16.0	57.097565	462.0	75.0	291.0	386.0	220	5114.0	1695.0	239.0	550.0	233.0	46.0	144.0	194.0	26.0	1264.0	70.0	685.0	1414.0	13974.0	2400.0	6577.0	144.0	20.0	144.0	178.0	7.0	190.0
Coffea_ebracteolata	6.993333	-5.514444	Psilanthus_Africa	586	26.075	9.883333	68.634254	112.178825	34.0	19.6	14.4	26.616667	25.783333	27.666666	24.8	1193.0	185.0	16.0	57.097565	462.0	75.0	291.0	386.0	220	5114.0	1695.0	239.0	550.0	233.0	46.0	144.0	194.0	26.0	1264.0	70.0	685.0	1414.0	13974.0	2400.0	6577.0	144.0	20.0	144.0	178.0	7.0	190.0
Coffea_ebracteolata	6.266667	-0.5	Psilanthus_Africa	586	25.345833	8.308333	71.623566	97.38534	31.7	20.1	11.6	25.75	25.783333	26.533333	24.05	1494.0	230.0	28.0	48.714706	564.0	149.0	367.0	357.0	234	5114.0	1695.0	239.0	550.0	233.0	46.0	144.0	194.0	26.0	1264.0	70.0	685.0	1414.0	13974.0	2400.0	6577.0	144.0	20.0	144.0	178.0	7.0	190.0
Coffea_ebracteolata	9.920033	-4.6025	Psilanthus_Africa	586	27.241667	10.316667	66.99133	103.89752	34.7	19.3	15.400002	26.366667	26.916666	28.7	26.366667	1107.0	248.0	2.0	90.81456	636.0	16.0	223.0	636.0	236	5114.0	1695.0	239.0	550.0	233.0	46.0	144.0	194.0	26.0	1264.0	70.0	685.0	1414.0	13974.0	2400.0	6577.0	144.0	20.0	144.0	178.0	7.0	190.0
Coffea_ebracteolata	4.058611	9.228055	Psilanthus_Africa	586	24.808332	7.2666664	74.14965	85.93956	30.2	20.4	9.800001	23.8	25.4	25.833334	23.65	2990.0	560.0	28.0	71.66272	1450.0	127.0	412.0	1420.0	245	5114.0	1695.0	239.0	550.0	233.0	46.0	144.0	194.0	26.0	1264.0	70.0	685.0	1414.0	13974.0	2400.0	6577.0	144.0	20.0	144.0	178.0	7.0	190.0
Coffea_ebracteolata	4.637777	9.440833	Psilanthus_Africa	586	25.658333	7.4833336	77.147766	80.67424	31.0	21.3	9.700001	24.533333	26.166666	26.616667	24.533333	2730.0	397.0	27.0	60.667854	1158.0	140.0	469.0	1158.0	245	5114.0	1695.0	239.0	550.0	233.0	46.0	144.0	194.0	26.0	1264.0	70.0	685.0	1414.0	13974.0	2400.0	6577.0	144.0	20.0	144.0	178.0	7.0	190.0
Coffea_ebracteolata	7.3	-7.016667	Psilanthus_Africa	586	25.379168	11.258333	70.364586	99.94222	33.8	17.8	16.0	24.616667	25.033333	26.683334	24.25	1320.0	237.0	11.0	65.09877	580.0	66.0	255.0	574.0	263	5114.0	1695.0	239.0	550.0	233.0	46.0	144.0	194.0	26.0	1264.0	70.0	685.0	1414.0	13974.0	2400.0	6577.0	144.0	20.0	144.0	178.0	7.0	190.0
Coffea_ebracteolata	4.65	9.416667	Psilanthus_Africa	586	25.4625	7.275	76.57895	80.08875	30.7	21.2	9.5	24.333332	25.95	26.4	24.333332	2719.0	392.0	28.0	60.148712	1145.0	140.0	472.0	1145.0	270	5114.0	1695.0	239.0	550.0	233.0	46.0	144.0	194.0	26.0	1264.0	70.0	685.0	1414.0	13974.0	2400.0	6577.0	144.0	20.0	144.0	178.0	7.0	190.0
Coffea_ebracteolata	4.65	9.41667	Psilanthus_Africa	586	25.4625	7.275	76.57895	80.08875	30.7	21.2	9.5	24.333332	25.95	26.4	24.333332	2719.0	392.0	28.0	60.148712	1145.0	140.0	472.0	1145.0	270	5114.0	1695.0	239.0	550.0	233.0	46.0	144.0	194.0	26.0	1264.0	70.0	685.0	1414.0	13974.0	2400.0	6577.0	144.0	20.0	144.0	178.0	7.0	190.0
Coffea_ebracteolata	4.25	9.033333	Psilanthus_Africa	586	24.220833	7.1749997	76.32979	82.309235	29.4	20.0	9.4	23.316668	24.783333	25.15	23.066668	2871.0	493.0	30.0	66.64909	1317.0	134.0	424.0	1293.0	281	5114.0	1695.0	239.0	550.0	233.0	46.0	144.0	194.0	26.0	1264.0	70.0	685.0	1414.0	13974.0	2400.0	6577.0	144.0	20.0	144.0	178.0	7.0	190.0
Coffea_ebracteolata	9.32633	-11.68353	Psilanthus_Africa	586	26.020834	13.041666	65.867004	127.804146	36.1	16.3	19.8	24.866667	25.6	27.766666	24.866667	2548.0	510.0	5.0	86.48159	1361.0	39.0	358.0	1361.0	284	5114.0	1695.0	239.0	550.0	233.0	46.0	144.0	194.0	26.0	1264.0	70.0	685.0	1414.0	13974.0	2400.0	6577.0	144.0	20.0	144.0	178.0	7.0	190.0
Coffea_ebracteolata	9.23333	-3.68333	Psilanthus_Africa	586	27.116667	10.216667	65.07431	146.72694	35.5	19.8	15.700001	25.433334	27.483334	29.183334	25.433334	1044.0	191.0	2.0	76.84312	516.0	21.0	156.0	516.0	291	5114.0	1695.0	239.0	550.0	233.0	46.0	144.0	194.0	26.0	1264.0	70.0	685.0	1414.0	13974.0	2400.0	6577.0	144.0	20.0	144.0	178.0	7.0	190.0
Coffea_ebracteolata	9.233333	-3.683333	Psilanthus_Africa	586	27.116667	10.216667	65.07431	146.72694	35.5	19.8	15.700001	25.433334	27.483334	29.183334	25.433334	1044.0	191.0	2.0	76.84312	516.0	21.0	156.0	516.0	291	5114.0	1695.0	239.0	550.0	233.0	46.0	144.0	194.0	26.0	1264.0	70.0	685.0	1414.0	13974.0	2400.0	6577.0	144.0	20.0	144.0	178.0	7.0	190.0
Coffea_ebracteolata	4.65	9.41666	Psilanthus_Africa	586	25.308332	7.166667	77.06094	79.48221	30.4	21.1	9.299999	24.183334	25.8	26.233334	24.183334	2741.0	394.0	28.0	60.221855	1155.0	142.0	475.0	1155.0	297	5114.0	1695.0	239.0	550.0	233.0	46.0	144.0	194.0	26.0	1264.0	70.0	685.0	1414.0	13974.0	2400.0	6577.0	144.0	20.0	144.0	178.0	7.0	190.0
Coffea_ebracteolata	9.15	-11.21667	Psilanthus_Africa	586	25.208334	13.9	66.190475	114.31286	35.5	14.5	21.0	24.316666	24.566666	26.800001	24.316666	2492.0	443.0	8.0	79.158676	1242.0	53.0	408.0	1242.0	364	5114.0	1695.0	239.0	550.0	233.0	46.0	144.0	194.0	26.0	1264.0	70.0	685.0	1414.0	13974.0	2400.0	6577.0	144.0	20.0	144.0	178.0	7.0	190.0
Coffea_ebracteolata	4.25	9.33333	Psilanthus_Africa	586	24.491667	7.6166663	76.166664	85.355774	29.9	19.9	10.0	23.3	25.05	25.483334	23.3	2909.0	478.0	28.0	66.06792	1322.0	133.0	443.0	1322.0	390	5114.0	1695.0	239.0	550.0	233.0	46.0	144.0	194.0	26.0	1264.0	70.0	685.0	1414.0	13974.0	2400.0	6577.0	144.0	20.0	144.0	178.0	7.0	190.0
Coffea_ebracteolata	4.049722	9.125833	Psilanthus_Africa	586	23.704166	6.8250003	72.60637	92.20675	28.7	19.3	9.400002	22.6	24.383333	24.7	22.4	2883.0	462.0	33.0	63.783558	1265.0	145.0	434.0	1261.0	400	5114.0	1695.0	239.0	550.0	233.0	46.0	144.0	194.0	26.0	1264.0	70.0	685.0	1414.0	13974.0	2400.0	6577.0	144.0	20.0	144.0	178.0	7.0	190.0
Coffea_ebracteolata	4.05	9.129999	Psilanthus_Africa	586	23.704166	6.8250003	72.60637	92.20675	28.7	19.3	9.400002	22.6	24.383333	24.7	22.4	2883.0	462.0	33.0	63.783558	1265.0	145.0	434.0	1261.0	400	5114.0	1695.0	239.0	550.0	233.0	46.0	144.0	194.0	26.0	1264.0	70.0	685.0	1414.0	13974.0	2400.0	6577.0	144.0	20.0	144.0	178.0	7.0	190.0
Coffea_ebracteolata	8.3	0.6	Psilanthus_Africa	586	26.095833	9.841666	73.445274	129.92058	33.8	20.4	13.4	24.4	26.5	27.7	24.4	1289.0	233.0	5.0	75.219315	613.0	35.0	195.0	613.0	402	5114.0	1695.0	239.0	550.0	233.0	46.0	144.0	194.0	26.0	1264.0	70.0	685.0	1414.0	13974.0	2400.0	6577.0	144.0	20.0	144.0	178.0	7.0	190.0
Coffea_ebracteolata	8.633333	-10.3	Psilanthus_Africa	586	25.333334	15.566667	64.86111	126.17329	36.7	12.7	24.0	24.183332	24.533333	26.983334	24.183332	2459.0	420.0	12.0	68.54877	1111.0	79.0	490.0	1111.0	406	5114.0	1695.0	239.0	550.0	233.0	46.0	144.0	194.0	26.0	1264.0	70.0	685.0	1414.0	13974.0	2400.0	6577.0	144.0	20.0	144.0	178.0	7.0	190.0
Coffea_ebracteolata	7.739639	-9.273722	Psilanthus_Africa	586	24.741667	14.966667	71.269844	65.429825	35.5	14.5	21.0	24.15	24.666668	25.316668	24.05	2080.0	365.0	21.0	66.577545	966.0	97.0	342.0	826.0	411	5114.0	1695.0	239.0	550.0	233.0	46.0	144.0	194.0	26.0	1264.0	70.0	685.0	1414.0	13974.0	2400.0	6577.0	144.0	20.0	144.0	178.0	7.0	190.0
Coffea_ebracteolata	10.225761	-10.805583	Psilanthus_Africa	586	25.508333	16.033333	60.04994	190.58324	38.0	11.3	26.7	24.75	23.633333	28.116667	23.433334	1735.0	372.0	4.0	92.47933	977.0	16.0	265.0	57.0	419	5114.0	1695.0	239.0	550.0	233.0	46.0	144.0	194.0	26.0	1264.0	70.0	685.0	1414.0	13974.0	2400.0	6577.0	144.0	20.0	144.0	178.0	7.0	190.0
Coffea_ebracteolata	3.13333	10.46666	Psilanthus_Africa	586	24.770834	7.1583333	74.56597	91.687675	29.9	20.3	9.6	24.25	25.5	25.65	23.466667	2273.0	397.0	49.0	59.193775	936.0	189.0	494.0	596.0	435	5114.0	1695.0	239.0	550.0	233.0	46.0	144.0	194.0	26.0	1264.0	70.0	685.0	1414.0	13974.0	2400.0	6577.0	144.0	20.0	144.0	178.0	7.0	190.0
Coffea_ebracteolata	9.370833	-11.336111	Psilanthus_Africa	586	25.1	14.133333	64.535774	129.45688	36.0	14.1	21.9	24.116667	24.5	26.883333	24.1	2386.0	446.0	6.0	82.072784	1226.0	42.0	384.0	151.0	437	5114.0	1695.0	239.0	550.0	233.0	46.0	144.0	194.0	26.0	1264.0	70.0	685.0	1414.0	13974.0	2400.0	6577.0	144.0	20.0	144.0	178.0	7.0	190.0
Coffea_ebracteolata	10.390419	-10.973039	Psilanthus_Africa	586	25.420834	15.308333	60.507244	188.91388	37.2	11.9	25.300001	24.633333	23.566666	28.033333	23.366667	1679.0	371.0	3.0	94.70595	963.0	12.0	247.0	51.0	452	5114.0	1695.0	239.0	550.0	233.0	46.0	144.0	194.0	26.0	1264.0	70.0	685.0	1414.0	13974.0	2400.0	6577.0	144.0	20.0	144.0	178.0	7.0	190.0
Coffea_ebracteolata	9.739417	-9.84675	Psilanthus_Africa	586	24.883333	16.566668	61.358025	168.64883	37.7	10.7	27.0	24.2	23.316666	27.216667	23.133333	1820.0	357.0	5.0	85.72592	977.0	24.0	319.0	74.0	473	5114.0	1695.0	239.0	550.0	233.0	46.0	144.0	194.0	26.0	1264.0	70.0	685.0	1414.0	13974.0	2400.0	6577.0	144.0	20.0	144.0	178.0	7.0	190.0
Coffea_ebracteolata	9.216667	-11.166667	Psilanthus_Africa	586	24.354166	13.858334	67.27346	107.88163	34.5	13.9	20.6	23.433334	23.85	25.833332	23.433334	2418.0	426.0	8.0	79.09858	1202.0	49.0	408.0	1202.0	496	5114.0	1695.0	239.0	550.0	233.0	46.0	144.0	194.0	26.0	1264.0	70.0	685.0	1414.0	13974.0	2400.0	6577.0	144.0	20.0	144.0	178.0	7.0	190.0
Coffea_ebracteolata	7.722967	-8.401903	Psilanthus_Africa	586	24.216667	15.216666	71.43976	72.53004	35.1	13.8	21.3	23.4	24.216667	25.0	23.333334	1865.0	330.0	13.0	71.85872	915.0	78.0	288.0	822.0	502	5114.0	1695.0	239.0	550.0	233.0	46.0	144.0	194.0	26.0	1264.0	70.0	685.0	1414.0	13974.0	2400.0	6577.0	144.0	20.0	144.0	178.0	7.0	190.0
Coffea_ebracteolata	-2.31775	13.65619	Psilanthus_Africa	586	23.604166	8.525001	76.116066	93.3093	29.5	18.3	11.200001	23.733334	22.283333	24.6	22.283333	1879.0	296.0	8.0	64.01246	720.0	40.0	660.0	40.0	521	5114.0	1695.0	239.0	550.0	233.0	46.0	144.0	194.0	26.0	1264.0	70.0	685.0	1414.0	13974.0	2400.0	6577.0	144.0	20.0	144.0	178.0	7.0	190.0
Coffea_ebracteolata	9.155394	-10.028533	Psilanthus_Africa	586	24.216667	16.766666	63.032585	139.41978	36.6	10.0	26.599998	23.633333	22.833334	26.116667	22.75	2142.0	363.0	10.0	74.47226	1023.0	52.0	415.0	141.0	538	5114.0	1695.0	239.0	550.0	233.0	46.0	144.0	194.0	26.0	1264.0	70.0	685.0	1414.0	13974.0	2400.0	6577.0	144.0	20.0	144.0	178.0	7.0	190.0
Coffea_ebracteolata	6.947778	0.579722	Psilanthus_Africa	586	24.0625	8.508333	72.720795	112.67665	30.6	18.9	11.700001	23.583332	24.616667	25.45	22.55	1562.0	217.0	23.0	52.258488	556.0	109.0	334.0	535.0	546	5114.0	1695.0	239.0	550.0	233.0	46.0	144.0	194.0	26.0	1264.0	70.0	685.0	1414.0	13974.0	2400.0	6577.0	144.0	20.0	144.0	178.0	7.0	190.0
Coffea_ebracteolata	8.550214	-9.476056	Psilanthus_Africa	586	24.170834	16.258333	66.36054	92.28069	35.8	11.3	24.5	23.65	23.383333	25.35	23.233334	2468.0	448.0	13.0	73.11834	1229.0	81.0	496.0	164.0	569	5114.0	1695.0	239.0	550.0	233.0	46.0	144.0	194.0	26.0	1264.0	70.0	685.0	1414.0	13974.0	2400.0	6577.0	144.0	20.0	144.0	178.0	7.0	190.0
Coffea_ebracteolata	7.70383	-8.40633	Psilanthus_Africa	586	23.795834	15.075	71.78572	71.42885	34.6	13.6	20.999998	22.983334	23.866667	24.566666	22.9	1879.0	332.0	14.0	71.32466	916.0	80.0	294.0	822.0	595	5114.0	1695.0	239.0	550.0	233.0	46.0	144.0	194.0	26.0	1264.0	70.0	685.0	1414.0	13974.0	2400.0	6577.0	144.0	20.0	144.0	178.0	7.0	190.0
Coffea_ebracteolata	7.703833	-8.406333	Psilanthus_Africa	586	23.795834	15.075	71.78572	71.42885	34.6	13.6	20.999998	22.983334	23.866667	24.566666	22.9	1879.0	332.0	14.0	71.32466	916.0	80.0	294.0	822.0	595	5114.0	1695.0	239.0	550.0	233.0	46.0	144.0	194.0	26.0	1264.0	70.0	685.0	1414.0	13974.0	2400.0	6577.0	144.0	20.0	144.0	178.0	7.0	190.0
Coffea_ebracteolata	7.65083	-8.33317	Psilanthus_Africa	586	23.729166	14.625	72.04434	71.078	34.1	13.8	20.3	22.966667	23.633333	24.516666	22.9	1873.0	333.0	14.0	71.763	919.0	82.0	408.0	825.0	600	5114.0	1695.0	239.0	550.0	233.0	46.0	144.0	194.0	26.0	1264.0	70.0	685.0	1414.0	13974.0	2400.0	6577.0	144.0	20.0	144.0	178.0	7.0	190.0
Coffea_ebracteolata	5.05	9.483333	Psilanthus_Africa	586	24.029167	7.6416664	75.66006	92.32991	29.4	19.3	10.1	22.7	24.566668	25.05	22.7	2749.0	439.0	21.0	68.19006	1258.0	115.0	423.0	1258.0	623	5114.0	1695.0	239.0	550.0	233.0	46.0	144.0	194.0	26.0	1264.0	70.0	685.0	1414.0	13974.0	2400.0	6577.0	144.0	20.0	144.0	178.0	7.0	190.0
Coffea_ebracteolata	9.09	-11.13	Psilanthus_Africa	586	23.670834	13.825001	66.46635	105.53884	33.8	13.0	20.8	22.866667	23.05	25.116667	22.833332	2436.0	426.0	9.0	77.2236	1196.0	56.0	426.0	171.0	675	5114.0	1695.0	239.0	550.0	233.0	46.0	144.0	194.0	26.0	1264.0	70.0	685.0	1414.0	13974.0	2400.0	6577.0	144.0	20.0	144.0	178.0	7.0	190.0
Coffea_ebracteolata	7.652667	-8.3405	Psilanthus_Africa	586	23.35	14.583334	72.19472	70.90327	33.7	13.5	20.2	22.583334	23.3	24.116667	22.483334	1881.0	334.0	14.0	71.289116	918.0	83.0	412.0	822.0	676	5114.0	1695.0	239.0	550.0	233.0	46.0	144.0	194.0	26.0	1264.0	70.0	685.0	1414.0	13974.0	2400.0	6577.0	144.0	20.0	144.0	178.0	7.0	190.0
Coffea_ebracteolata	8.39336	-9.32947	Psilanthus_Africa	586	23.329166	15.125	68.13063	73.80744	34.1	11.9	22.199999	22.85	22.766666	24.166666	22.666666	2276.0	423.0	15.0	72.84714	1132.0	82.0	473.0	144.0	678	5114.0	1695.0	239.0	550.0	233.0	46.0	144.0	194.0	26.0	1264.0	70.0	685.0	1414.0	13974.0	2400.0	6577.0	144.0	20.0	144.0	178.0	7.0	190.0
Coffea_ebracteolata	3.58	11.23	Psilanthus_Africa	586	23.425	7.5333333	73.8562	89.48082	29.1	18.9	10.200001	22.516666	24.15	24.433334	22.233334	1790.0	318.0	27.0	62.38347	716.0	111.0	404.0	484.0	686	5114.0	1695.0	239.0	550.0	233.0	46.0	144.0	194.0	26.0	1264.0	70.0	685.0	1414.0	13974.0	2400.0	6577.0	144.0	20.0	144.0	178.0	7.0	190.0
Coffea_ebracteolata	3.22833	10.58138	Psilanthus_Africa	586	23.3125	7.0416665	73.35069	94.63147	28.4	18.8	9.6	22.8	24.016666	24.233334	21.983334	2226.0	381.0	46.0	58.407463	897.0	183.0	502.0	571.0	695	5114.0	1695.0	239.0	550.0	233.0	46.0	144.0	194.0	26.0	1264.0	70.0	685.0	1414.0	13974.0	2400.0	6577.0	144.0	20.0	144.0	178.0	7.0	190.0
Coffea_ebracteolata	8.530556	-8.926667	Psilanthus_Africa	586	22.9625	15.525	66.918106	83.8322	34.5	11.3	23.2	22.283333	22.633333	24.033333	22.283333	1977.0	368.0	10.0	74.69067	984.0	57.0	276.0	984.0	764	5114.0	1695.0	239.0	550.0	233.0	46.0	144.0	194.0	26.0	1264.0	70.0	685.0	1414.0	13974.0	2400.0	6577.0	144.0	20.0	144.0	178.0	7.0	190.0
Coffea_ebracteolata	5.180527	9.676027	Psilanthus_Africa	586	23.5	7.5499997	74.019615	101.84658	28.9	18.7	10.199999	22.033333	24.116667	24.616667	22.033333	2603.0	435.0	16.0	72.19744	1246.0	86.0	383.0	1246.0	769	5114.0	1695.0	239.0	550.0	233.0	46.0	144.0	194.0	26.0	1264.0	70.0	685.0	1414.0	13974.0	2400.0	6577.0	144.0	20.0	144.0	178.0	7.0	190.0
Coffea_ebracteolata	5.180528	9.676028	Psilanthus_Africa	586	23.5	7.5499997	74.019615	101.84658	28.9	18.7	10.199999	22.033333	24.116667	24.616667	22.033333	2603.0	435.0	16.0	72.19744	1246.0	86.0	383.0	1246.0	769	5114.0	1695.0	239.0	550.0	233.0	46.0	144.0	194.0	26.0	1264.0	70.0	685.0	1414.0	13974.0	2400.0	6577.0	144.0	20.0	144.0	178.0	7.0	190.0
Coffea_ebracteolata	6.170556	12.823528	Psilanthus_Africa	586	23.4875	10.958333	68.489586	86.553314	32.1	16.1	15.999998	22.366667	24.016666	24.583334	22.366667	1631.0	279.0	2.0	79.57998	782.0	14.0	190.0	782.0	791	5114.0	1695.0	239.0	550.0	233.0	46.0	144.0	194.0	26.0	1264.0	70.0	685.0	1414.0	13974.0	2400.0	6577.0	144.0	20.0	144.0	178.0	7.0	190.0
Coffea_ebracteolata	10.769836	-11.128356	Psilanthus_Africa	586	23.879168	13.908334	62.36921	184.91348	34.5	12.2	22.3	23.1	22.083334	26.483334	21.883333	1552.0	360.0	3.0	98.93849	931.0	10.0	222.0	34.0	838	5114.0	1695.0	239.0	550.0	233.0	46.0	144.0	194.0	26.0	1264.0	70.0	685.0	1414.0	13974.0	2400.0	6577.0	144.0	20.0	144.0	178.0	7.0	190.0
Coffea_ebracteolata	8.559722	-8.881667	Psilanthus_Africa	586	22.595833	15.725	66.07143	88.91923	34.5	10.7	23.8	21.916666	22.266666	23.75	21.883333	1910.0	362.0	11.0	75.47794	959.0	57.0	270.0	95.0	877	5114.0	1695.0	239.0	550.0	233.0	46.0	144.0	194.0	26.0	1264.0	70.0	685.0	1414.0	13974.0	2400.0	6577.0	144.0	20.0	144.0	178.0	7.0	190.0
Coffea_ebracteolata	10.548917	-12.28855	Psilanthus_Africa	586	22.983334	11.7	65.73035	136.12047	32.1	14.3	17.8	21.883333	22.333334	25.016666	21.883333	1849.0	429.0	2.0	98.16768	1106.0	12.0	259.0	1106.0	914	5114.0	1695.0	239.0	550.0	233.0	46.0	144.0	194.0	26.0	1264.0	70.0	685.0	1414.0	13974.0	2400.0	6577.0	144.0	20.0	144.0	178.0	7.0	190.0
Coffea_ebracteolata	8.318758	-8.701819	Psilanthus_Africa	586	22.004168	14.858334	67.846275	78.348236	33.1	11.2	21.899998	21.316668	21.833332	23.0	21.283333	1844.0	346.0	12.0	74.45551	916.0	61.0	276.0	820.0	971	5114.0	1695.0	239.0	550.0	233.0	46.0	144.0	194.0	26.0	1264.0	70.0	685.0	1414.0	13974.0	2400.0	6577.0	144.0	20.0	144.0	178.0	7.0	190.0
Coffea_ebracteolata	7.677222	-8.384722	Psilanthus_Africa	586	21.625	14.2	72.82051	71.079346	31.9	12.4	19.5	20.8	21.8	22.433332	20.716667	1928.0	341.0	17.0	69.11465	912.0	88.0	324.0	807.0	1025	5114.0	1695.0	239.0	550.0	233.0	46.0	144.0	194.0	26.0	1264.0	70.0	685.0	1414.0	13974.0	2400.0	6577.0	144.0	20.0	144.0	178.0	7.0	190.0
Coffea_ebracteolata	7.677167	-8.385	Psilanthus_Africa	586	21.625	14.2	72.82051	71.079346	31.9	12.4	19.5	20.8	21.8	22.433332	20.716667	1928.0	341.0	17.0	69.11465	912.0	88.0	324.0	807.0	1025	5114.0	1695.0	239.0	550.0	233.0	46.0	144.0	194.0	26.0	1264.0	70.0	685.0	1414.0	13974.0	2400.0	6577.0	144.0	20.0	144.0	178.0	7.0	190.0
Coffea_ebracteolata	7.67717	-8.385	Psilanthus_Africa	586	21.625	14.2	72.82051	71.079346	31.9	12.4	19.5	20.8	21.8	22.433332	20.716667	1928.0	341.0	17.0	69.11465	912.0	88.0	324.0	807.0	1025	5114.0	1695.0	239.0	550.0	233.0	46.0	144.0	194.0	26.0	1264.0	70.0	685.0	1414.0	13974.0	2400.0	6577.0	144.0	20.0	144.0	178.0	7.0	190.0
Coffea_ebracteolata	7.6785	-8.3855	Psilanthus_Africa	586	21.625	14.2	72.82051	71.079346	31.9	12.4	19.5	20.8	21.8	22.433332	20.716667	1928.0	341.0	17.0	69.11465	912.0	88.0	324.0	807.0	1025	5114.0	1695.0	239.0	550.0	233.0	46.0	144.0	194.0	26.0	1264.0	70.0	685.0	1414.0	13974.0	2400.0	6577.0	144.0	20.0	144.0	178.0	7.0	190.0
Coffea_ebracteolata	8.548611	-8.899722	Psilanthus_Africa	586	21.558332	15.316667	66.88501	85.780716	33.1	10.2	22.899998	20.883333	21.3	22.683332	20.866667	1952.0	368.0	12.0	75.05235	975.0	60.0	282.0	870.0	1086	5114.0	1695.0	239.0	550.0	233.0	46.0	144.0	194.0	26.0	1264.0	70.0	685.0	1414.0	13974.0	2400.0	6577.0	144.0	20.0	144.0	178.0	7.0	190.0
Coffea_ebracteolata	8.497594	-9.275758	Psilanthus_Africa	586	21.445833	14.808333	68.87597	74.907776	31.9	10.4	21.5	20.916666	20.95	22.333334	20.816666	2169.0	407.0	15.0	73.8992	1078.0	74.0	461.0	124.0	1086	5114.0	1695.0	239.0	550.0	233.0	46.0	144.0	194.0	26.0	1264.0	70.0	685.0	1414.0	13974.0	2400.0	6577.0	144.0	20.0	144.0	178.0	7.0	190.0
Coffea_ebracteolata	7.630945	-8.416833	Psilanthus_Africa	586	21.145834	13.825	73.53723	68.03938	31.0	12.2	18.8	20.35	21.3	21.9	20.283333	1962.0	347.0	18.0	68.47454	921.0	91.0	330.0	812.0	1108	5114.0	1695.0	239.0	550.0	233.0	46.0	144.0	194.0	26.0	1264.0	70.0	685.0	1414.0	13974.0	2400.0	6577.0	144.0	20.0	144.0	178.0	7.0	190.0
Coffea_ebracteolata	9.166667	-11.116667	Psilanthus_Africa	586	21.158333	13.349999	67.766495	97.39408	30.9	11.2	19.7	20.35	20.733334	22.5	20.35	2367.0	428.0	10.0	78.28807	1187.0	53.0	428.0	1187.0	1165	5114.0	1695.0	239.0	550.0	233.0	46.0	144.0	194.0	26.0	1264.0	70.0	685.0	1414.0	13974.0	2400.0	6577.0	144.0	20.0	144.0	178.0	7.0	190.0
Coffea_ebracteolata	9.16667	-11.11667	Psilanthus_Africa	586	21.158333	13.349999	67.766495	97.39408	30.9	11.2	19.7	20.35	20.733334	22.5	20.35	2367.0	428.0	10.0	78.28807	1187.0	53.0	428.0	1187.0	1165	5114.0	1695.0	239.0	550.0	233.0	46.0	144.0	194.0	26.0	1264.0	70.0	685.0	1414.0	13974.0	2400.0	6577.0	144.0	20.0	144.0	178.0	7.0	190.0
Coffea_ebracteolata	7.675	-8.38908	Psilanthus_Africa	586	20.5	13.783334	72.9277	72.36273	30.5	11.6	18.9	19.683334	20.716667	21.366667	19.6	1961.0	345.0	19.0	67.906235	912.0	93.0	339.0	803.0	1264	5114.0	1695.0	239.0	550.0	233.0	46.0	144.0	194.0	26.0	1264.0	70.0	685.0	1414.0	13974.0	2400.0	6577.0	144.0	20.0	144.0	178.0	7.0	190.0
Coffea_ebracteolata	7.675	-8.389083	Psilanthus_Africa	586	20.5	13.783334	72.9277	72.36273	30.5	11.6	18.9	19.683334	20.716667	21.366667	19.6	1961.0	345.0	19.0	67.906235	912.0	93.0	339.0	803.0	1264	5114.0	1695.0	239.0	550.0	233.0	46.0	144.0	194.0	26.0	1264.0	70.0	685.0	1414.0	13974.0	2400.0	6577.0	144.0	20.0	144.0	178.0	7.0	190.0
Coffea_ebracteolata	7.615094	-8.420436	Psilanthus_Africa	586	20.291666	13.45	73.9011	67.54909	29.9	11.7	18.2	19.5	20.483334	21.066668	19.433332	2013.0	353.0	20.0	66.54481	923.0	98.0	347.0	810.0	1281	5114.0	1695.0	239.0	550.0	233.0	46.0	144.0	194.0	26.0	1264.0	70.0	685.0	1414.0	13974.0	2400.0	6577.0	144.0	20.0	144.0	178.0	7.0	190.0
Coffea_ebracteolata	8.5325	-8.907222	Psilanthus_Africa	586	20.4375	14.841666	67.46212	84.04883	31.6	9.6	22.0	19.733334	20.25	21.55	19.716667	2002.0	373.0	14.0	74.2079	991.0	65.0	295.0	876.0	1324	5114.0	1695.0	239.0	550.0	233.0	46.0	144.0	194.0	26.0	1264.0	70.0	685.0	1414.0	13974.0	2400.0	6577.0	144.0	20.0	144.0	178.0	7.0	190.0
Coffea_ebracteolata	7.674444	-8.379722	Psilanthus_Africa	586	19.995832	13.575	72.98387	71.77801	29.9	11.3	18.599998	19.183334	20.216667	20.866667	19.116667	1970.0	346.0	19.0	67.475204	911.0	95.0	345.0	801.0	1366	5114.0	1695.0	239.0	550.0	233.0	46.0	144.0	194.0	26.0	1264.0	70.0	685.0	1414.0	13974.0	2400.0	6577.0	144.0	20.0	144.0	178.0	7.0	190.0
Coffea_ebracteolata	9.23333	-11.13333	Psilanthus_Africa	586	19.920834	13.175	67.21939	98.75263	29.8	10.2	19.599998	19.116667	19.583334	21.3	19.116667	2346.0	432.0	11.0	78.84219	1189.0	54.0	428.0	1189.0	1428	5114.0	1695.0	239.0	550.0	233.0	46.0	144.0	194.0	26.0	1264.0	70.0	685.0	1414.0	13974.0	2400.0	6577.0	144.0	20.0	144.0	178.0	7.0	190.0
Coffea_ebracteolata	12.111608	-12.260622	Psilanthus_Africa	586	20.620834	8.608334	58.560093	179.10712	29.0	14.3	14.7	19.133333	19.85	23.383333	19.133333	1398.0	354.0	2.0	111.365265	929.0	7.0	138.0	929.0	1434	5114.0	1695.0	239.0	550.0	233.0	46.0	144.0	194.0	26.0	1264.0	70.0	685.0	1414.0	13974.0	2400.0	6577.0	144.0	20.0	144.0	178.0	7.0	190.0
Coffea_ebracteolata	8.534167	-8.902222	Psilanthus_Africa	586	19.754168	14.641666	67.47312	84.70426	30.8	9.1	21.699999	19.05	19.6	20.883333	19.016666	2014.0	375.0	15.0	73.884575	994.0	69.0	299.0	877.0	1481	5114.0	1695.0	239.0	550.0	233.0	46.0	144.0	194.0	26.0	1264.0	70.0	685.0	1414.0	13974.0	2400.0	6577.0	144.0	20.0	144.0	178.0	7.0	190.0
Coffea_ebracteolata	8.534722	-8.902778	Psilanthus_Africa	586	19.754168	14.641666	67.47312	84.70426	30.8	9.1	21.699999	19.05	19.6	20.883333	19.016666	2014.0	375.0	15.0	73.884575	994.0	69.0	299.0	877.0	1481	5114.0	1695.0	239.0	550.0	233.0	46.0	144.0	194.0	26.0	1264.0	70.0	685.0	1414.0	13974.0	2400.0	6577.0	144.0	20.0	144.0	178.0	7.0	190.0
Coffea_ebracteolata	8.53472	-8.90278	Psilanthus_Africa	586	19.754168	14.641666	67.47312	84.70426	30.8	9.1	21.699999	19.05	19.6	20.883333	19.016666	2014.0	375.0	15.0	73.884575	994.0	69.0	299.0	877.0	1481	5114.0	1695.0	239.0	550.0	233.0	46.0	144.0	194.0	26.0	1264.0	70.0	685.0	1414.0	13974.0	2400.0	6577.0	144.0	20.0	144.0	178.0	7.0	190.0
Coffea_ebracteolata	8.53417	-8.90694	Psilanthus_Africa	586	19.754168	14.641666	67.47312	84.70426	30.8	9.1	21.699999	19.05	19.6	20.883333	19.016666	2014.0	375.0	15.0	73.884575	994.0	69.0	299.0	877.0	1481	5114.0	1695.0	239.0	550.0	233.0	46.0	144.0	194.0	26.0	1264.0	70.0	685.0	1414.0	13974.0	2400.0	6577.0	144.0	20.0	144.0	178.0	7.0	190.0
Coffea_ebracteolata	8.534167	-8.906944	Psilanthus_Africa	586	19.754168	14.641666	67.47312	84.70426	30.8	9.1	21.699999	19.05	19.6	20.883333	19.016666	2014.0	375.0	15.0	73.884575	994.0	69.0	299.0	877.0	1481	5114.0	1695.0	239.0	550.0	233.0	46.0	144.0	194.0	26.0	1264.0	70.0	685.0	1414.0	13974.0	2400.0	6577.0	144.0	20.0	144.0	178.0	7.0	190.0
Coffea_racemosa	-27.897097	32.418077	Low_altitude_east	490	22.0625	10.125	55.939228	275.0382	30.3	12.2	18.099998	25.283333	18.5	25.283333	18.5	893.0	134.0	30.0	46.673138	354.0	97.0	354.0	97.0	2	5500.0	1523.0	183.0	584.0	219.0	44.0	252.0	232.0	11.0	1724.0	88.0	632.0	1419.0	15727.0	3088.0	3601.0	90.0	29.0	164.0	123.0	1.0	221.0
Coffea_racemosa	-25.913009	32.633355	Low_altitude_east	490	23.0875	11.825	61.588547	260.3854	32.1	12.9	19.199999	26.083334	19.666666	26.083334	19.666666	756.0	140.0	13.0	68.17945	364.0	45.0	364.0	45.0	7	5500.0	1523.0	183.0	584.0	219.0	44.0	252.0	232.0	11.0	1724.0	88.0	632.0	1419.0	15727.0	3088.0	3601.0	90.0	29.0	164.0	123.0	1.0	221.0
Coffea_racemosa	-28.125	32.375	Low_altitude_east	490	21.9375	9.591666	55.44316	267.81204	29.8	12.5	17.3	25.133333	18.5	25.133333	18.5	1019.0	148.0	39.0	41.70503	392.0	126.0	392.0	126.0	11	5500.0	1523.0	183.0	584.0	219.0	44.0	252.0	232.0	11.0	1724.0	88.0	632.0	1419.0	15727.0	3088.0	3601.0	90.0	29.0	164.0	123.0	1.0	221.0
Coffea_racemosa	-24.460833	34.163889	Low_altitude_east	490	24.154167	12.525	63.903057	258.47858	32.9	13.3	19.600002	26.933334	21.550001	26.933334	20.6	799.0	126.0	22.0	57.200607	361.0	79.0	361.0	88.0	20	5500.0	1523.0	183.0	584.0	219.0	44.0	252.0	232.0	11.0	1724.0	88.0	632.0	1419.0	15727.0	3088.0	3601.0	90.0	29.0	164.0	123.0	1.0	221.0
Coffea_racemosa	-27.625	32.625	Low_altitude_east	490	22.175	9.916667	55.40037	273.09256	30.3	12.4	17.9	25.4	18.633333	25.4	18.633333	862.0	128.0	29.0	47.741257	350.0	91.0	350.0	91.0	24	5500.0	1523.0	183.0	584.0	219.0	44.0	252.0	232.0	11.0	1724.0	88.0	632.0	1419.0	15727.0	3088.0	3601.0	90.0	29.0	164.0	123.0	1.0	221.0
Coffea_racemosa	-18.918538	34.359875	Low_altitude_east	490	25.233334	13.133333	62.53969	281.06396	34.6	13.6	20.999998	27.85	22.416666	27.85	21.25	1003.0	208.0	9.0	90.49544	568.0	39.0	568.0	52.0	26	5500.0	1523.0	183.0	584.0	219.0	44.0	252.0	232.0	11.0	1724.0	88.0	632.0	1419.0	15727.0	3088.0	3601.0	90.0	29.0	164.0	123.0	1.0	221.0
Coffea_racemosa	-27.9689	32.4482	Low_altitude_east	490	21.75	8.45	52.160492	266.27908	29.2	13.0	16.2	24.95	18.333334	24.95	18.333334	940.0	137.0	34.0	44.005642	366.0	109.0	366.0	109.0	29	5500.0	1523.0	183.0	584.0	219.0	44.0	252.0	232.0	11.0	1724.0	88.0	632.0	1419.0	15727.0	3088.0	3601.0	90.0	29.0	164.0	123.0	1.0	221.0
Coffea_racemosa	-25.000775	33.446378	Low_altitude_east	490	22.970833	11.891667	60.67177	274.2714	31.6	12.0	19.6	25.85	20.25	25.966667	19.233334	1005.0	158.0	32.0	50.903393	424.0	121.0	422.0	122.0	31	5500.0	1523.0	183.0	584.0	219.0	44.0	252.0	232.0	11.0	1724.0	88.0	632.0	1419.0	15727.0	3088.0	3601.0	90.0	29.0	164.0	123.0	1.0	221.0
Coffea_racemosa	-27.375	32.625	Low_altitude_east	490	22.383333	11.05	56.958763	281.45187	31.2	11.8	19.400002	25.65	18.7	25.65	18.7	770.0	119.0	23.0	52.414753	324.0	75.0	324.0	75.0	38	5500.0	1523.0	183.0	584.0	219.0	44.0	252.0	232.0	11.0	1724.0	88.0	632.0	1419.0	15727.0	3088.0	3601.0	90.0	29.0	164.0	123.0	1.0	221.0
Coffea_racemosa	-23.657778	35.345	Low_altitude_east	490	23.55	11.183333	63.182674	234.7823	31.7	14.0	17.7	26.2	20.966667	26.2	20.416666	918.0	148.0	24.0	58.103603	412.0	87.0	412.0	111.0	40	5500.0	1523.0	183.0	584.0	219.0	44.0	252.0	232.0	11.0	1724.0	88.0	632.0	1419.0	15727.0	3088.0	3601.0	90.0	29.0	164.0	123.0	1.0	221.0
Coffea_racemosa	-26.875	32.625	Low_altitude_east	490	22.275	11.933333	59.9665	264.44196	31.4	11.5	19.9	25.283333	18.783333	25.316668	18.783333	775.0	131.0	20.0	58.2996	346.0	67.0	337.0	67.0	43	5500.0	1523.0	183.0	584.0	219.0	44.0	252.0	232.0	11.0	1724.0	88.0	632.0	1419.0	15727.0	3088.0	3601.0	90.0	29.0	164.0	123.0	1.0	221.0
Coffea_racemosa	-21.744939	35.187362	Low_altitude_east	490	23.291666	10.233334	57.16946	274.0839	30.7	12.8	17.900002	26.233334	20.316666	26.233334	19.6	879.0	198.0	14.0	84.327255	500.0	57.0	500.0	66.0	45	5500.0	1523.0	183.0	584.0	219.0	44.0	252.0	232.0	11.0	1724.0	88.0	632.0	1419.0	15727.0	3088.0	3601.0	90.0	29.0	164.0	123.0	1.0	221.0
Coffea_racemosa	-17.164444	34.893889	Low_altitude_east	490	26.1875	12.974999	59.79263	282.4658	36.3	14.6	21.699999	28.516666	23.75	28.883333	22.216667	710.0	164.0	6.0	98.17953	435.0	22.0	233.0	29.0	57	5500.0	1523.0	183.0	584.0	219.0	44.0	252.0	232.0	11.0	1724.0	88.0	632.0	1419.0	15727.0	3088.0	3601.0	90.0	29.0	164.0	123.0	1.0	221.0
Coffea_racemosa	-26.875	32.375	Low_altitude_east	490	22.695833	12.341666	59.334938	286.2013	32.3	11.5	20.8	25.983334	18.916666	25.983334	18.916666	652.0	115.0	11.0	64.57621	300.0	39.0	300.0	39.0	63	5500.0	1523.0	183.0	584.0	219.0	44.0	252.0	232.0	11.0	1724.0	88.0	632.0	1419.0	15727.0	3088.0	3601.0	90.0	29.0	164.0	123.0	1.0	221.0
Coffea_racemosa	-27.0329	32.4481	Low_altitude_east	490	22.6	11.983334	58.741833	287.08566	31.9	11.5	20.4	25.9	18.85	25.933332	18.85	693.0	115.0	15.0	59.907883	304.0	50.0	304.0	50.0	73	5500.0	1523.0	183.0	584.0	219.0	44.0	252.0	232.0	11.0	1724.0	88.0	632.0	1419.0	15727.0	3088.0	3601.0	90.0	29.0	164.0	123.0	1.0	221.0
Coffea_racemosa	-27.01355	32.4396	Low_altitude_east	490	22.616667	12.05	58.780487	287.23074	32.0	11.5	20.5	25.95	18.85	25.95	18.85	689.0	114.0	15.0	59.458965	302.0	49.0	302.0	49.0	76	5500.0	1523.0	183.0	584.0	219.0	44.0	252.0	232.0	11.0	1724.0	88.0	632.0	1419.0	15727.0	3088.0	3601.0	90.0	29.0	164.0	123.0	1.0	221.0
Coffea_racemosa	-18.032262	35.228264	Low_altitude_east	490	25.270834	12.858334	64.291664	246.33182	34.9	14.9	20.000002	27.416666	22.883333	27.650002	21.816666	1013.0	199.0	9.0	86.004	555.0	43.0	431.0	72.0	78	5500.0	1523.0	183.0	584.0	219.0	44.0	252.0	232.0	11.0	1724.0	88.0	632.0	1419.0	15727.0	3088.0	3601.0	90.0	29.0	164.0	123.0	1.0	221.0
Coffea_racemosa	-27.445971	32.293741	Low_altitude_east	490	21.908333	11.466666	56.209152	307.4073	30.9	10.5	20.4	25.333334	17.8	25.383333	17.8	681.0	107.0	14.0	57.76261	287.0	47.0	284.0	47.0	83	5500.0	1523.0	183.0	584.0	219.0	44.0	252.0	232.0	11.0	1724.0	88.0	632.0	1419.0	15727.0	3088.0	3601.0	90.0	29.0	164.0	123.0	1.0	221.0
Coffea_racemosa	-27.125	32.625	Low_altitude_east	490	22.358334	11.783333	59.21273	274.4485	31.5	11.6	19.9	25.533333	18.766666	25.55	18.766666	787.0	127.0	20.0	55.33634	340.0	69.0	331.0	69.0	86	5500.0	1523.0	183.0	584.0	219.0	44.0	252.0	232.0	11.0	1724.0	88.0	632.0	1419.0	15727.0	3088.0	3601.0	90.0	29.0	164.0	123.0	1.0	221.0
Coffea_racemosa	-18.044	35.2064	Low_altitude_east	490	25.233334	12.716666	64.55161	244.0411	34.6	14.9	19.699999	27.383333	22.85	27.566666	21.816666	1009.0	198.0	9.0	86.34094	555.0	43.0	432.0	72.0	86	5500.0	1523.0	183.0	584.0	219.0	44.0	252.0	232.0	11.0	1724.0	88.0	632.0	1419.0	15727.0	3088.0	3601.0	90.0	29.0	164.0	123.0	1.0	221.0
Coffea_racemosa	-18.04	35.21	Low_altitude_east	490	25.2375	12.741667	64.35185	244.59734	34.7	14.9	19.800001	27.4	22.85	27.6	21.816666	1010.0	199.0	9.0	86.14505	555.0	42.0	432.0	70.0	86	5500.0	1523.0	183.0	584.0	219.0	44.0	252.0	232.0	11.0	1724.0	88.0	632.0	1419.0	15727.0	3088.0	3601.0	90.0	29.0	164.0	123.0	1.0	221.0
Coffea_racemosa	-27.116667	32.366667	Low_altitude_east	490	22.470833	11.825	57.402912	300.1625	31.8	11.2	20.599998	25.916666	18.516666	25.916666	18.516666	669.0	112.0	13.0	60.526543	294.0	46.0	294.0	46.0	88	5500.0	1523.0	183.0	584.0	219.0	44.0	252.0	232.0	11.0	1724.0	88.0	632.0	1419.0	15727.0	3088.0	3601.0	90.0	29.0	164.0	123.0	1.0	221.0
Coffea_racemosa	-27.11667	32.36667	Low_altitude_east	490	22.470833	11.825	57.402912	300.1625	31.8	11.2	20.599998	25.916666	18.516666	25.916666	18.516666	669.0	112.0	13.0	60.526543	294.0	46.0	294.0	46.0	88	5500.0	1523.0	183.0	584.0	219.0	44.0	252.0	232.0	11.0	1724.0	88.0	632.0	1419.0	15727.0	3088.0	3601.0	90.0	29.0	164.0	123.0	1.0	221.0
Coffea_racemosa	-27.125	32.375	Low_altitude_east	490	22.45	11.766666	57.398373	298.12292	31.7	11.2	20.5	25.866667	18.533333	25.866667	18.533333	670.0	112.0	13.0	60.80785	295.0	46.0	295.0	46.0	88	5500.0	1523.0	183.0	584.0	219.0	44.0	252.0	232.0	11.0	1724.0	88.0	632.0	1419.0	15727.0	3088.0	3601.0	90.0	29.0	164.0	123.0	1.0	221.0
Coffea_racemosa	-27.011893	32.388709	Low_altitude_east	490	22.670834	12.141666	58.373394	295.21533	32.2	11.4	20.800001	26.1	18.816666	26.1	18.816666	667.0	114.0	13.0	61.979298	299.0	45.0	299.0	45.0	88	5500.0	1523.0	183.0	584.0	219.0	44.0	252.0	232.0	11.0	1724.0	88.0	632.0	1419.0	15727.0	3088.0	3601.0	90.0	29.0	164.0	123.0	1.0	221.0
Coffea_racemosa	-26.933333	32.533333	Low_altitude_east	490	22.345833	11.841666	59.505863	271.32217	31.5	11.6	19.9	25.45	18.766666	25.483334	18.766666	736.0	124.0	17.0	59.538677	327.0	56.0	323.0	56.0	88	5500.0	1523.0	183.0	584.0	219.0	44.0	252.0	232.0	11.0	1724.0	88.0	632.0	1419.0	15727.0	3088.0	3601.0	90.0	29.0	164.0	123.0	1.0	221.0
Coffea_racemosa	-23.925942	32.71761	Low_altitude_east	490	24.208334	13.466666	59.851856	315.9533	34.1	11.6	22.499998	27.5	19.966667	27.5	19.966667	560.0	110.0	9.0	75.388374	297.0	34.0	297.0	34.0	89	5500.0	1523.0	183.0	584.0	219.0	44.0	252.0	232.0	11.0	1724.0	88.0	632.0	1419.0	15727.0	3088.0	3601.0	90.0	29.0	164.0	123.0	1.0	221.0
Coffea_racemosa	-27.0276	32.4069	Low_altitude_east	490	22.608334	12.016666	58.333332	292.1926	32.0	11.4	20.6	25.983334	18.783333	25.983334	18.783333	678.0	115.0	14.0	60.842457	301.0	47.0	301.0	47.0	91	5500.0	1523.0	183.0	584.0	219.0	44.0	252.0	232.0	11.0	1724.0	88.0	632.0	1419.0	15727.0	3088.0	3601.0	90.0	29.0	164.0	123.0	1.0	221.0
Coffea_racemosa	-27.375	31.875	Low_altitude_east	490	21.904167	12.158333	57.622433	313.51712	31.1	10.0	21.1	24.75	17.983334	25.433334	17.716667	593.0	93.0	10.0	60.744156	255.0	40.0	254.0	40.0	145	5500.0	1523.0	183.0	584.0	219.0	44.0	252.0	232.0	11.0	1724.0	88.0	632.0	1419.0	15727.0	3088.0	3601.0	90.0	29.0	164.0	123.0	1.0	221.0
Coffea_racemosa	-18.146816	35.223988	Low_altitude_east	490	24.845833	12.625	64.74359	240.01382	34.2	14.7	19.5	26.966667	22.466667	27.116667	21.466667	1021.0	208.0	10.0	88.013016	570.0	44.0	449.0	68.0	162	5500.0	1523.0	183.0	584.0	219.0	44.0	252.0	232.0	11.0	1724.0	88.0	632.0	1419.0	15727.0	3088.0	3601.0	90.0	29.0	164.0	123.0	1.0	221.0
Coffea_racemosa	-18.057125	34.413471	Low_altitude_east	490	25.1	13.383333	61.959877	278.65753	35.3	13.7	21.599998	27.550001	22.466667	27.716667	21.183332	948.0	194.0	10.0	92.92898	561.0	35.0	459.0	45.0	171	5500.0	1523.0	183.0	584.0	219.0	44.0	252.0	232.0	11.0	1724.0	88.0	632.0	1419.0	15727.0	3088.0	3601.0	90.0	29.0	164.0	123.0	1.0	221.0
Coffea_racemosa	-17.964443	34.390554	Low_altitude_east	490	25.075	13.633333	61.969696	278.62894	35.5	13.5	22.0	27.516666	22.483334	27.7	21.183334	935.0	196.0	10.0	95.52866	563.0	33.0	462.0	41.0	201	5500.0	1523.0	183.0	584.0	219.0	44.0	252.0	232.0	11.0	1724.0	88.0	632.0	1419.0	15727.0	3088.0	3601.0	90.0	29.0	164.0	123.0	1.0	221.0
Coffea_racemosa	-18.192692	35.344682	Low_altitude_east	490	24.391666	12.55	65.364586	237.76262	33.6	14.4	19.199999	26.2	21.966667	26.616667	21.016666	1042.0	210.0	10.0	86.35961	572.0	50.0	452.0	77.0	205	5500.0	1523.0	183.0	584.0	219.0	44.0	252.0	232.0	11.0	1724.0	88.0	632.0	1419.0	15727.0	3088.0	3601.0	90.0	29.0	164.0	123.0	1.0	221.0
Coffea_racemosa	-20.666667	33.666667	Low_altitude_east	490	23.175	11.966666	61.05442	279.98782	31.2	11.6	19.6	25.916668	19.25	25.916668	19.25	843.0	179.0	8.0	94.315796	497.0	30.0	497.0	30.0	242	5500.0	1523.0	183.0	584.0	219.0	44.0	252.0	232.0	11.0	1724.0	88.0	632.0	1419.0	15727.0	3088.0	3601.0	90.0	29.0	164.0	123.0	1.0	221.0
Coffea_racemosa	-27.375	31.625	Low_altitude_east	490	21.116667	12.333333	59.01116	306.32968	30.1	9.2	20.900002	23.933334	17.233334	24.616667	17.083334	665.0	109.0	13.0	62.515194	293.0	46.0	290.0	46.0	286	5500.0	1523.0	183.0	584.0	219.0	44.0	252.0	232.0	11.0	1724.0	88.0	632.0	1419.0	15727.0	3088.0	3601.0	90.0	29.0	164.0	123.0	1.0	221.0
Coffea_racemosa	-24.17029	32.083086	Low_altitude_east	490	22.25	13.4	60.633484	302.79007	31.7	9.6	22.1	25.433334	18.133333	25.433334	18.133333	579.0	104.0	8.0	74.52396	298.0	33.0	298.0	33.0	291	5500.0	1523.0	183.0	584.0	219.0	44.0	252.0	232.0	11.0	1724.0	88.0	632.0	1419.0	15727.0	3088.0	3601.0	90.0	29.0	164.0	123.0	1.0	221.0
Coffea_racemosa	-21.221522	32.321436	Low_altitude_east	490	23.141666	13.45	61.13636	314.00516	32.0	10.0	22.0	26.166666	18.766666	26.166666	18.766666	551.0	115.0	3.0	94.00525	326.0	16.0	326.0	16.0	313	5500.0	1523.0	183.0	584.0	219.0	44.0	252.0	232.0	11.0	1724.0	88.0	632.0	1419.0	15727.0	3088.0	3601.0	90.0	29.0	164.0	123.0	1.0	221.0
Coffea_racemosa	-21.201805	32.321899	Low_altitude_east	490	23.0125	13.291666	60.970947	311.60233	31.8	10.0	21.8	26.0	18.666666	26.0	18.666666	554.0	115.0	3.0	93.683266	327.0	17.0	327.0	17.0	327	5500.0	1523.0	183.0	584.0	219.0	44.0	252.0	232.0	11.0	1724.0	88.0	632.0	1419.0	15727.0	3088.0	3601.0	90.0	29.0	164.0	123.0	1.0	221.0
Coffea_racemosa	-27.625	31.625	Low_altitude_east	490	20.266666	11.883333	60.016838	278.60312	28.9	9.1	19.8	22.783333	16.6	23.483334	16.6	733.0	117.0	13.0	61.086388	314.0	50.0	312.0	50.0	391	5500.0	1523.0	183.0	584.0	219.0	44.0	252.0	232.0	11.0	1724.0	88.0	632.0	1419.0	15727.0	3088.0	3601.0	90.0	29.0	164.0	123.0	1.0	221.0
Coffea_racemosa	-27.5	31.866667	Low_altitude_east	490	20.325	10.933333	59.099102	270.20615	28.5	10.0	18.5	23.433334	16.766666	23.433334	16.766666	729.0	117.0	14.0	59.646347	309.0	50.0	309.0	50.0	408	5500.0	1523.0	183.0	584.0	219.0	44.0	252.0	232.0	11.0	1724.0	88.0	632.0	1419.0	15727.0	3088.0	3601.0	90.0	29.0	164.0	123.0	1.0	221.0
Coffea_racemosa	-20.676583	31.891194	Low_altitude_east	490	21.966667	13.766666	59.339085	336.32596	31.8	8.6	23.199999	25.066666	17.316666	25.2	17.316666	622.0	133.0	5.0	95.79617	383.0	22.0	334.0	22.0	487	5500.0	1523.0	183.0	584.0	219.0	44.0	252.0	232.0	11.0	1724.0	88.0	632.0	1419.0	15727.0	3088.0	3601.0	90.0	29.0	164.0	123.0	1.0	221.0
Coffea_racemosa	-29.789916	30.805653	Low_altitude_east	490	18.4	10.633333	54.810997	298.06192	26.5	7.1	19.4	21.783333	14.483334	21.833332	14.483334	961.0	138.0	18.0	54.63455	392.0	83.0	382.0	83.0	592	5500.0	1523.0	183.0	584.0	219.0	44.0	252.0	232.0	11.0	1724.0	88.0	632.0	1419.0	15727.0	3088.0	3601.0	90.0	29.0	164.0	123.0	1.0	221.0
Coffea_racemosa	-27.0	32.0	Low_altitude_east	490	19.9125	11.041667	61.342594	251.42436	27.9	9.9	18.0	22.75	16.583334	22.75	16.583334	792.0	136.0	14.0	64.936676	364.0	48.0	364.0	48.0	644	5500.0	1523.0	183.0	584.0	219.0	44.0	252.0	232.0	11.0	1724.0	88.0	632.0	1419.0	15727.0	3088.0	3601.0	90.0	29.0	164.0	123.0	1.0	221.0
Coffea_racemosa	-27.125	31.375	Low_altitude_east	490	19.458334	12.15	62.307693	263.92004	27.8	8.3	19.5	22.4	15.916667	22.4	15.916667	791.0	131.0	12.0	66.02291	354.0	45.0	354.0	45.0	838	5500.0	1523.0	183.0	584.0	219.0	44.0	252.0	232.0	11.0	1724.0	88.0	632.0	1419.0	15727.0	3088.0	3601.0	90.0	29.0	164.0	123.0	1.0	221.0
Coffea_tetragona	-18.033509	44.315803	Mascarocoffea	524	26.033333	11.966667	68.38094	166.54692	33.4	15.9	17.500002	27.35	23.6	27.516666	23.6	1218.0	343.0	2.0	120.54174	839.0	11.0	639.0	11.0	85	8492.0	1071.0	242.0	469.0	128.0	4.0	154.0	173.0	22.0	635.0	66.0	653.0	1709.0	13918.0	2337.0	3075.0	144.0	18.0	86.0	133.0	3.0	261.0
Coffea_tetragona	-18.03361	44.31583	Mascarocoffea	524	26.033333	11.966667	68.38094	166.54692	33.4	15.9	17.500002	27.35	23.6	27.516666	23.6	1218.0	343.0	2.0	120.54174	839.0	11.0	639.0	11.0	85	8492.0	1071.0	242.0	469.0	128.0	4.0	154.0	173.0	22.0	635.0	66.0	653.0	1709.0	13918.0	2337.0	3075.0	144.0	18.0	86.0	133.0	3.0	261.0
Coffea_tetragona	-18.035903	44.324308	Mascarocoffea	524	25.9875	11.974999	68.42857	166.84402	33.3	15.8	17.5	27.316666	23.533333	27.466667	23.533333	1224.0	343.0	2.0	120.181046	841.0	11.0	640.0	11.0	98	8492.0	1071.0	242.0	469.0	128.0	4.0	154.0	173.0	22.0	635.0	66.0	653.0	1709.0	13918.0	2337.0	3075.0	144.0	18.0	86.0	133.0	3.0	261.0
Coffea_tetragona	-18.03583	44.32444	Mascarocoffea	524	25.9875	11.974999	68.42857	166.84402	33.3	15.8	17.5	27.316666	23.533333	27.466667	23.533333	1224.0	343.0	2.0	120.181046	841.0	11.0	640.0	11.0	98	8492.0	1071.0	242.0	469.0	128.0	4.0	154.0	173.0	22.0	635.0	66.0	653.0	1709.0	13918.0	2337.0	3075.0	144.0	18.0	86.0	133.0	3.0	261.0
Coffea_tetragona	-13.78333	48.5	Mascarocoffea	524	25.770834	10.241667	72.12442	139.43813	31.9	17.7	14.199999	26.783333	23.8	27.016666	23.8	1992.0	493.0	18.0	102.95729	1243.0	68.0	835.0	68.0	105	8492.0	1071.0	242.0	469.0	128.0	4.0	154.0	173.0	22.0	635.0	66.0	653.0	1709.0	13918.0	2337.0	3075.0	144.0	18.0	86.0	133.0	3.0	261.0
Coffea_tetragona	-13.77	47.99	Mascarocoffea	524	25.291666	9.383333	70.55138	127.07969	31.1	17.8	13.300001	26.15	23.533333	26.5	23.533333	2021.0	507.0	17.0	99.7226	1230.0	62.0	828.0	62.0	159	8492.0	1071.0	242.0	469.0	128.0	4.0	154.0	173.0	22.0	635.0	66.0	653.0	1709.0	13918.0	2337.0	3075.0	144.0	18.0	86.0	133.0	3.0	261.0
Coffea_tetragona	-15.03306	47.78667	Mascarocoffea	524	25.454166	11.741667	71.16161	143.3441	33.0	16.5	16.5	26.433332	23.366667	26.666666	23.366667	1537.0	461.0	1.0	127.25758	1088.0	5.0	823.0	5.0	188	8492.0	1071.0	242.0	469.0	128.0	4.0	154.0	173.0	22.0	635.0	66.0	653.0	1709.0	13918.0	2337.0	3075.0	144.0	18.0	86.0	133.0	3.0	261.0
Coffea_tetragona	-13.77222	47.99889	Mascarocoffea	524	25.120832	9.425	70.86467	128.69022	30.9	17.6	13.299999	26.016666	23.333334	26.333332	23.333334	2010.0	505.0	17.0	100.02245	1227.0	63.0	822.0	63.0	192	8492.0	1071.0	242.0	469.0	128.0	4.0	154.0	173.0	22.0	635.0	66.0	653.0	1709.0	13918.0	2337.0	3075.0	144.0	18.0	86.0	133.0	3.0	261.0
Coffea_tetragona	-21.374722	47.8675	Mascarocoffea	524	22.404167	8.725	59.760273	239.78644	29.1	14.5	14.6	25.033333	20.516666	25.05	19.333334	2316.0	404.0	74.0	67.748795	1188.0	255.0	1046.0	307.0	225	8492.0	1071.0	242.0	469.0	128.0	4.0	154.0	173.0	22.0	635.0	66.0	653.0	1709.0	13918.0	2337.0	3075.0	144.0	18.0	86.0	133.0	3.0	261.0
Coffea_tetragona	-18.032096	44.497196	Mascarocoffea	524	25.2625	11.658333	68.984215	161.79568	32.4	15.5	16.900002	26.483334	22.883333	26.616667	22.883333	1326.0	359.0	2.0	116.14798	886.0	12.0	696.0	12.0	238	8492.0	1071.0	242.0	469.0	128.0	4.0	154.0	173.0	22.0	635.0	66.0	653.0	1709.0	13918.0	2337.0	3075.0	144.0	18.0	86.0	133.0	3.0	261.0
Coffea_tetragona	-18.04778	44.50722	Mascarocoffea	524	24.916666	11.516666	68.962074	161.41888	32.0	15.3	16.7	26.15	22.916666	26.266666	22.533333	1337.0	360.0	2.0	115.852806	892.0	12.0	703.0	12.0	304	8492.0	1071.0	242.0	469.0	128.0	4.0	154.0	173.0	22.0	635.0	66.0	653.0	1709.0	13918.0	2337.0	3075.0	144.0	18.0	86.0	133.0	3.0	261.0
Coffea_tetragona	-18.047778	44.507222	Mascarocoffea	524	24.916666	11.516666	68.962074	161.41888	32.0	15.3	16.7	26.15	22.916666	26.266666	22.533333	1337.0	360.0	2.0	115.852806	892.0	12.0	703.0	12.0	304	8492.0	1071.0	242.0	469.0	128.0	4.0	154.0	173.0	22.0	635.0	66.0	653.0	1709.0	13918.0	2337.0	3075.0	144.0	18.0	86.0	133.0	3.0	261.0
Coffea_tetragona	-18.061111	44.516667	Mascarocoffea	524	24.766666	11.3	68.48485	163.07185	31.7	15.2	16.5	26.016666	22.366667	26.133333	22.366667	1345.0	360.0	2.0	115.45772	897.0	12.0	708.0	12.0	323	8492.0	1071.0	242.0	469.0	128.0	4.0	154.0	173.0	22.0	635.0	66.0	653.0	1709.0	13918.0	2337.0	3075.0	144.0	18.0	86.0	133.0	3.0	261.0
Coffea_tetragona	-21.033333	47.866667	Mascarocoffea	524	21.9	9.25	60.855263	245.33836	28.9	13.7	15.2	24.533333	20.033333	24.583334	18.716667	2431.0	416.0	70.0	65.408356	1200.0	255.0	1098.0	326.0	361	8492.0	1071.0	242.0	469.0	128.0	4.0	154.0	173.0	22.0	635.0	66.0	653.0	1709.0	13918.0	2337.0	3075.0	144.0	18.0	86.0	133.0	3.0	261.0
Coffea_tetragona	-13.79638	48.80222	Mascarocoffea	524	20.270834	10.674999	72.12837	179.90475	27.1	12.3	14.8	21.883333	17.883333	22.016666	17.85	1483.0	330.0	9.0	105.7786	908.0	31.0	906.0	31.0	1128	8492.0	1071.0	242.0	469.0	128.0	4.0	154.0	173.0	22.0	635.0	66.0	653.0	1709.0	13918.0	2337.0	3075.0	144.0	18.0	86.0	133.0	3.0	261.0
Coffea_kapakata	-4.466667	11.75	Low_altitude_west_central	645	25.345833	6.4249997	53.991596	181.75232	30.9	19.0	11.9	27.116667	22.75	27.116667	22.75	1258.0	220.0	0.0	82.26624	567.0	2.0	567.0	2.0	17	6746.0	952.0	725.0	643.0	199.0	31.0	188.0	147.0	14.0	2895.0	101.0	430.0	4898.0	18237.0	2018.0	2284.0	98.0	8.0	76.0	171.0	40.0	2761.0
Coffea_kapakata	-9.983334	14.583333	Low_altitude_west_central	645	23.875	9.566667	63.355408	194.34624	30.0	14.9	15.1	25.566666	21.0	25.566666	21.0	784.0	188.0	0.0	99.415085	432.0	3.0	432.0	3.0	367	6746.0	952.0	725.0	643.0	199.0	31.0	188.0	147.0	14.0	2895.0	101.0	430.0	4898.0	18237.0	2018.0	2284.0	98.0	8.0	76.0	171.0	40.0	2761.0
Coffea_kapakata	-9.983333	14.583333	Low_altitude_west_central	645	23.770834	9.491667	62.85872	194.11171	29.9	14.8	15.099999	25.483334	20.916666	25.483334	20.916666	795.0	189.0	0.0	98.83545	435.0	3.0	435.0	3.0	387	6746.0	952.0	725.0	643.0	199.0	31.0	188.0	147.0	14.0	2895.0	101.0	430.0	4898.0	18237.0	2018.0	2284.0	98.0	8.0	76.0	171.0	40.0	2761.0
Coffea_kapakata	-12.295286	17.544676	Low_altitude_west_central	645	20.4	14.216667	61.015736	175.9778	30.6	7.3	23.3	21.183334	17.9	21.866667	17.866667	1177.0	216.0	0.0	91.20241	601.0	4.0	267.0	9.0	1339	6746.0	952.0	725.0	643.0	199.0	31.0	188.0	147.0	14.0	2895.0	101.0	430.0	4898.0	18237.0	2018.0	2284.0	98.0	8.0	76.0	171.0	40.0	2761.0
Coffea_bissetiae	-15.716667	46.316667	Baracoffea	581	26.55	10.750001	71.192055	132.9217	33.0	17.9	15.1	27.583334	25.716667	27.65	24.65	1839.0	429.0	29.0	89.02166	1051.0	126.0	769.0	147.0	11	6288.0	3094.0	118.0	398.0	144.0	6.0	68.0	98.0	14.0	258.0	64.0	458.0	1478.0	7046.0	2368.0	2074.0	80.0	10.0	56.0	112.0	0.0	296.0
Coffea_bissetiae	-15.466667	47.15	Baracoffea	581	26.491667	11.016666	64.050385	187.29941	33.9	16.7	17.2	27.8	23.85	28.15	23.85	1488.0	460.0	3.0	129.56183	1085.0	10.0	780.0	10.0	11	6288.0	3094.0	118.0	398.0	144.0	6.0	68.0	98.0	14.0	258.0	64.0	458.0	1478.0	7046.0	2368.0	2074.0	80.0	10.0	56.0	112.0	0.0	296.0
Coffea_bissetiae	-15.47	47.15	Baracoffea	581	26.491667	11.016666	64.050385	187.29941	33.9	16.7	17.2	27.8	23.85	28.15	23.85	1488.0	460.0	3.0	129.56183	1085.0	10.0	780.0	10.0	11	6288.0	3094.0	118.0	398.0	144.0	6.0	68.0	98.0	14.0	258.0	64.0	458.0	1478.0	7046.0	2368.0	2074.0	80.0	10.0	56.0	112.0	0.0	296.0
Coffea_bissetiae	-15.403732	47.504282	Baracoffea	581	26.554167	12.558333	65.75043	183.43268	35.4	16.3	19.100002	27.716667	23.9	28.25	23.9	1520.0	475.0	1.0	131.42657	1118.0	5.0	806.0	5.0	33	6288.0	3094.0	118.0	398.0	144.0	6.0	68.0	98.0	14.0	258.0	64.0	458.0	1478.0	7046.0	2368.0	2074.0	80.0	10.0	56.0	112.0	0.0	296.0
Coffea_bissetiae	-15.588889	46.432222	Baracoffea	581	26.3375	11.091666	71.559135	133.33357	32.8	17.3	15.5	27.266666	25.533333	27.433334	24.416666	1675.0	408.0	24.0	93.58213	987.0	105.0	735.0	132.0	35	6288.0	3094.0	118.0	398.0	144.0	6.0	68.0	98.0	14.0	258.0	64.0	458.0	1478.0	7046.0	2368.0	2074.0	80.0	10.0	56.0	112.0	0.0	296.0
Coffea_bissetiae	-16.05	45.8	Baracoffea	581	26.395834	11.158333	70.62235	143.70833	33.2	17.4	15.800001	27.3	24.3	27.616667	24.3	1453.0	428.0	9.0	119.54426	1002.0	32.0	728.0	32.0	37	6288.0	3094.0	118.0	398.0	144.0	6.0	68.0	98.0	14.0	258.0	64.0	458.0	1478.0	7046.0	2368.0	2074.0	80.0	10.0	56.0	112.0	0.0	296.0
Coffea_bissetiae	-15.767105	47.495654	Baracoffea	581	26.3125	12.724999	65.25641	191.57394	35.2	15.7	19.5	27.583334	23.55	28.1	23.55	1497.0	455.0	0.0	130.3911	1100.0	2.0	788.0	2.0	90	6288.0	3094.0	118.0	398.0	144.0	6.0	68.0	98.0	14.0	258.0	64.0	458.0	1478.0	7046.0	2368.0	2074.0	80.0	10.0	56.0	112.0	0.0	296.0
Coffea_bissetiae	-16.234735	46.820657	Baracoffea	581	26.358334	12.349999	70.57142	141.78783	34.4	16.9	17.500002	27.15	24.8	27.766666	24.3	1449.0	428.0	2.0	125.35444	1025.0	7.0	353.0	7.0	105	6288.0	3094.0	118.0	398.0	144.0	6.0	68.0	98.0	14.0	258.0	64.0	458.0	1478.0	7046.0	2368.0	2074.0	80.0	10.0	56.0	112.0	0.0	296.0
Coffea_bissetiae	-15.407416	47.590008	Baracoffea	581	26.033333	12.466666	65.61404	186.86812	34.8	15.8	19.0	27.266666	23.933334	27.733334	23.333334	1523.0	474.0	0.0	131.95525	1120.0	3.0	813.0	3.0	113	6288.0	3094.0	118.0	398.0	144.0	6.0	68.0	98.0	14.0	258.0	64.0	458.0	1478.0	7046.0	2368.0	2074.0	80.0	10.0	56.0	112.0	0.0	296.0
Coffea_bissetiae	-15.487327	47.549289	Baracoffea	581	25.841667	12.483333	65.017365	190.04584	34.8	15.6	19.199999	27.066666	23.733334	27.616667	23.1	1511.0	470.0	0.0	131.74612	1111.0	3.0	806.0	3.0	150	6288.0	3094.0	118.0	398.0	144.0	6.0	68.0	98.0	14.0	258.0	64.0	458.0	1478.0	7046.0	2368.0	2074.0	80.0	10.0	56.0	112.0	0.0	296.0
Coffea_bissetiae	-16.33	46.81	Baracoffea	581	26.183334	12.116667	70.8577	134.59254	34.2	17.1	17.1	26.9	24.233334	27.55	24.233334	1431.0	418.0	1.0	124.99696	1008.0	5.0	357.0	5.0	152	6288.0	3094.0	118.0	398.0	144.0	6.0	68.0	98.0	14.0	258.0	64.0	458.0	1478.0	7046.0	2368.0	2074.0	80.0	10.0	56.0	112.0	0.0	296.0
Coffea_bissetiae	-15.692281	47.552669	Baracoffea	581	25.891666	12.633333	65.12028	193.35358	34.8	15.4	19.4	27.183332	23.1	27.683332	23.1	1520.0	463.0	0.0	130.46819	1111.0	2.0	809.0	2.0	158	6288.0	3094.0	118.0	398.0	144.0	6.0	68.0	98.0	14.0	258.0	64.0	458.0	1478.0	7046.0	2368.0	2074.0	80.0	10.0	56.0	112.0	0.0	296.0
Coffea_bissetiae	-16.71	46.41	Baracoffea	581	26.516666	12.366667	70.26515	139.77797	34.7	17.1	17.6	27.116667	24.483334	27.983334	24.483334	1508.0	429.0	1.0	124.32705	1059.0	6.0	378.0	6.0	171	6288.0	3094.0	118.0	398.0	144.0	6.0	68.0	98.0	14.0	258.0	64.0	458.0	1478.0	7046.0	2368.0	2074.0	80.0	10.0	56.0	112.0	0.0	296.0
Coffea_bissetiae	-16.32475	46.672742	Baracoffea	581	26.35	13.266667	69.824554	136.2151	35.4	16.4	19.000002	26.916666	24.85	27.816668	24.366667	1443.0	418.0	2.0	123.33194	1004.0	7.0	365.0	7.0	178	6288.0	3094.0	118.0	398.0	144.0	6.0	68.0	98.0	14.0	258.0	64.0	458.0	1478.0	7046.0	2368.0	2074.0	80.0	10.0	56.0	112.0	0.0	296.0
Coffea_bissetiae	-16.71056	46.40694	Baracoffea	581	26.4125	12.358333	70.217804	140.40727	34.6	17.0	17.599998	27.016666	24.366667	27.883333	24.366667	1516.0	432.0	1.0	124.10019	1062.0	6.0	382.0	6.0	194	6288.0	3094.0	118.0	398.0	144.0	6.0	68.0	98.0	14.0	258.0	64.0	458.0	1478.0	7046.0	2368.0	2074.0	80.0	10.0	56.0	112.0	0.0	296.0
Coffea_bissetiae	-16.710555	46.406944	Baracoffea	581	26.4125	12.358333	70.217804	140.40727	34.6	17.0	17.599998	27.016666	24.366667	27.883333	24.366667	1516.0	432.0	1.0	124.10019	1062.0	6.0	382.0	6.0	194	6288.0	3094.0	118.0	398.0	144.0	6.0	68.0	98.0	14.0	258.0	64.0	458.0	1478.0	7046.0	2368.0	2074.0	80.0	10.0	56.0	112.0	0.0	296.0
Coffea_bissetiae	-16.32	46.8	Baracoffea	581	25.975	12.166666	70.73643	135.42023	34.0	16.8	17.2	26.7	24.533333	27.333334	24.016666	1448.0	424.0	1.0	125.05892	1020.0	6.0	362.0	6.0	195	6288.0	3094.0	118.0	398.0	144.0	6.0	68.0	98.0	14.0	258.0	64.0	458.0	1478.0	7046.0	2368.0	2074.0	80.0	10.0	56.0	112.0	0.0	296.0
Coffea_bissetiae	-16.319444	46.801111	Baracoffea	581	25.975	12.166666	70.73643	135.42023	34.0	16.8	17.2	26.7	24.533333	27.333334	24.016666	1448.0	424.0	1.0	125.05892	1020.0	6.0	362.0	6.0	195	6288.0	3094.0	118.0	398.0	144.0	6.0	68.0	98.0	14.0	258.0	64.0	458.0	1478.0	7046.0	2368.0	2074.0	80.0	10.0	56.0	112.0	0.0	296.0
Coffea_bissetiae	-16.328888	46.805277	Baracoffea	581	25.9625	12.141666	70.59108	136.38391	34.0	16.8	17.2	26.7	23.983334	27.333334	23.983334	1437.0	418.0	1.0	125.010185	1012.0	5.0	360.0	5.0	200	6288.0	3094.0	118.0	398.0	144.0	6.0	68.0	98.0	14.0	258.0	64.0	458.0	1478.0	7046.0	2368.0	2074.0	80.0	10.0	56.0	112.0	0.0	296.0
Coffea_bissetiae	-16.328889	46.805278	Baracoffea	581	25.9625	12.141666	70.59108	136.38391	34.0	16.8	17.2	26.7	23.983334	27.333334	23.983334	1437.0	418.0	1.0	125.010185	1012.0	5.0	360.0	5.0	200	6288.0	3094.0	118.0	398.0	144.0	6.0	68.0	98.0	14.0	258.0	64.0	458.0	1478.0	7046.0	2368.0	2074.0	80.0	10.0	56.0	112.0	0.0	296.0
Coffea_bissetiae	-14.999613	47.709321	Baracoffea	581	25.291666	12.333333	71.70542	134.9551	33.2	16.0	17.2	26.133333	23.316666	26.416666	23.316666	1538.0	458.0	1.0	126.525734	1083.0	4.0	822.0	4.0	261	6288.0	3094.0	118.0	398.0	144.0	6.0	68.0	98.0	14.0	258.0	64.0	458.0	1478.0	7046.0	2368.0	2074.0	80.0	10.0	56.0	112.0	0.0	296.0
Coffea_boinensis	-16.139983	46.778291	Baracoffea	562	27.091667	12.383333	68.416214	156.59491	35.3	17.2	18.099998	27.983334	25.316668	28.6	24.8	1442.0	427.0	2.0	124.61842	1020.0	9.0	338.0	9.0	10	9022.0	1799.0	111.0	411.0	126.0	7.0	134.0	115.0	16.0	303.0	77.0	474.0	1511.0	9711.0	2495.0	2586.0	173.0	27.0	62.0	133.0	2.0	305.0
Coffea_boinensis	-16.88	46.95	Baracoffea	562	27.495832	12.425	71.0	135.13391	35.8	18.3	17.5	27.983334	25.55	29.0	25.55	1487.0	409.0	0.0	124.897934	1045.0	3.0	369.0	3.0	97	9022.0	1799.0	111.0	411.0	126.0	7.0	134.0	115.0	16.0	303.0	77.0	474.0	1511.0	9711.0	2495.0	2586.0	173.0	27.0	62.0	133.0	2.0	305.0
Coffea_boinensis	-16.314444	46.817778	Baracoffea	562	26.416666	12.133333	70.54263	135.33347	34.4	17.2	17.2	27.133333	24.966667	27.783333	24.45	1443.0	422.0	1.0	124.72939	1015.0	6.0	359.0	6.0	98	9022.0	1799.0	111.0	411.0	126.0	7.0	134.0	115.0	16.0	303.0	77.0	474.0	1511.0	9711.0	2495.0	2586.0	173.0	27.0	62.0	133.0	2.0	305.0
Coffea_boinensis	-16.31	46.82	Baracoffea	562	26.416666	12.133333	70.54263	135.33347	34.4	17.2	17.2	27.133333	24.966667	27.783333	24.45	1443.0	422.0	1.0	124.72939	1015.0	6.0	359.0	6.0	98	9022.0	1799.0	111.0	411.0	126.0	7.0	134.0	115.0	16.0	303.0	77.0	474.0	1511.0	9711.0	2495.0	2586.0	173.0	27.0	62.0	133.0	2.0	305.0
Coffea_boinensis	-15.03556	47.81083	Baracoffea	562	25.933332	11.75	70.35928	146.18376	33.6	16.9	16.699999	26.9	23.8	27.183332	23.8	1532.0	459.0	1.0	127.06388	1087.0	6.0	813.0	6.0	100	9022.0	1799.0	111.0	411.0	126.0	7.0	134.0	115.0	16.0	303.0	77.0	474.0	1511.0	9711.0	2495.0	2586.0	173.0	27.0	62.0	133.0	2.0	305.0
Coffea_boinensis	-16.3	46.816667	Baracoffea	562	26.379168	12.175	70.78488	135.1171	34.4	17.2	17.2	27.1	24.933334	27.75	24.416668	1440.0	420.0	1.0	124.77573	1013.0	6.0	358.0	6.0	106	9022.0	1799.0	111.0	411.0	126.0	7.0	134.0	115.0	16.0	303.0	77.0	474.0	1511.0	9711.0	2495.0	2586.0	173.0	27.0	62.0	133.0	2.0	305.0
Coffea_boinensis	-16.3	46.82	Baracoffea	562	26.379168	12.175	70.78488	135.1171	34.4	17.2	17.2	27.1	24.933334	27.75	24.416668	1440.0	420.0	1.0	124.77573	1013.0	6.0	358.0	6.0	106	9022.0	1799.0	111.0	411.0	126.0	7.0	134.0	115.0	16.0	303.0	77.0	474.0	1511.0	9711.0	2495.0	2586.0	173.0	27.0	62.0	133.0	2.0	305.0
Coffea_boinensis	-16.3	46.8	Baracoffea	562	26.225	12.266666	70.90559	135.93948	34.3	17.0	17.3	26.95	24.766666	27.599998	24.25	1441.0	422.0	1.0	124.969734	1014.0	6.0	359.0	6.0	144	9022.0	1799.0	111.0	411.0	126.0	7.0	134.0	115.0	16.0	303.0	77.0	474.0	1511.0	9711.0	2495.0	2586.0	173.0	27.0	62.0	133.0	2.0	305.0
Coffea_boinensis	-16.32	46.81	Baracoffea	562	26.141666	12.150001	71.05264	136.17891	34.1	17.0	17.099998	26.866667	24.166666	27.516666	24.166666	1441.0	422.0	1.0	124.95435	1013.0	5.0	362.0	5.0	161	9022.0	1799.0	111.0	411.0	126.0	7.0	134.0	115.0	16.0	303.0	77.0	474.0	1511.0	9711.0	2495.0	2586.0	173.0	27.0	62.0	133.0	2.0	305.0
Coffea_boinensis	-16.319444	46.801111	Baracoffea	562	25.975	12.166666	70.73643	135.42023	34.0	16.8	17.2	26.7	24.533333	27.333334	24.016666	1448.0	424.0	1.0	125.05892	1020.0	6.0	362.0	6.0	195	9022.0	1799.0	111.0	411.0	126.0	7.0	134.0	115.0	16.0	303.0	77.0	474.0	1511.0	9711.0	2495.0	2586.0	173.0	27.0	62.0	133.0	2.0	305.0
Coffea_boinensis	-16.3194	46.8075	Baracoffea	562	25.975	12.166666	70.73643	135.42023	34.0	16.8	17.2	26.7	24.533333	27.333334	24.016666	1448.0	424.0	1.0	125.05892	1020.0	6.0	362.0	6.0	195	9022.0	1799.0	111.0	411.0	126.0	7.0	134.0	115.0	16.0	303.0	77.0	474.0	1511.0	9711.0	2495.0	2586.0	173.0	27.0	62.0	133.0	2.0	305.0
Coffea_boinensis	-16.31944	46.8075	Baracoffea	562	25.975	12.166666	70.73643	135.42023	34.0	16.8	17.2	26.7	24.533333	27.333334	24.016666	1448.0	424.0	1.0	125.05892	1020.0	6.0	362.0	6.0	195	9022.0	1799.0	111.0	411.0	126.0	7.0	134.0	115.0	16.0	303.0	77.0	474.0	1511.0	9711.0	2495.0	2586.0	173.0	27.0	62.0	133.0	2.0	305.0
Coffea_boinensis	-16.319444	46.8075	Baracoffea	562	25.975	12.166666	70.73643	135.42023	34.0	16.8	17.2	26.7	24.533333	27.333334	24.016666	1448.0	424.0	1.0	125.05892	1020.0	6.0	362.0	6.0	195	9022.0	1799.0	111.0	411.0	126.0	7.0	134.0	115.0	16.0	303.0	77.0	474.0	1511.0	9711.0	2495.0	2586.0	173.0	27.0	62.0	133.0	2.0	305.0
Coffea_benghalensis	24.5	90.16667	Psilanthus_Asia	709	25.141666	9.849999	43.0131	404.18173	33.8	10.9	22.9	28.416668	19.083334	28.416668	19.083334	1977.0	397.0	3.0	92.82447	1089.0	29.0	1089.0	29.0	21	5769.0	989.0	117.0	475.0	308.0	16.0	227.0	151.0	55.0	1757.0	74.0	624.0	3311.0	13716.0	3255.0	4348.0	578.0	29.0	101.0	93.0	2.0	319.0
Coffea_benghalensis	26.154205	91.85257	Psilanthus_Asia	709	24.079166	9.591666	46.56149	404.90997	31.8	11.2	20.599998	27.466667	18.233334	28.083334	18.233334	1654.0	333.0	6.0	88.48908	900.0	31.0	893.0	31.0	71	5769.0	989.0	117.0	475.0	308.0	16.0	227.0	151.0	55.0	1757.0	74.0	624.0	3311.0	13716.0	3255.0	4348.0	578.0	29.0	101.0	93.0	2.0	319.0
Coffea_benghalensis	26.795279	90.957779	Psilanthus_Asia	709	23.704166	8.708333	45.1209	377.4222	31.4	12.1	19.3	27.533333	19.333334	27.55	18.383333	3287.0	750.0	9.0	100.49949	1952.0	39.0	1559.0	46.0	135	5769.0	989.0	117.0	475.0	308.0	16.0	227.0	151.0	55.0	1757.0	74.0	624.0	3311.0	13716.0	3255.0	4348.0	578.0	29.0	101.0	93.0	2.0	319.0
Coffea_benghalensis	26.795	90.959198	Psilanthus_Asia	709	23.691668	8.7	45.07772	376.37524	31.4	12.1	19.3	27.5	19.333334	27.533333	18.383333	3292.0	749.0	9.0	100.29443	1953.0	39.0	1562.0	47.0	140	5769.0	989.0	117.0	475.0	308.0	16.0	227.0	151.0	55.0	1757.0	74.0	624.0	3311.0	13716.0	3255.0	4348.0	578.0	29.0	101.0	93.0	2.0	319.0
Coffea_benghalensis	8.68834	77.309471	Psilanthus_Asia	709	26.4125	7.508333	60.066673	142.1447	32.6	20.1	12.499998	25.3	25.55	28.083334	24.583332	1293.0	226.0	38.0	56.841522	556.0	143.0	255.0	368.0	233	5769.0	989.0	117.0	475.0	308.0	16.0	227.0	151.0	55.0	1757.0	74.0	624.0	3311.0	13716.0	3255.0	4348.0	578.0	29.0	101.0	93.0	2.0	319.0
Coffea_benghalensis	-6.5897	106.7913	Psilanthus_Asia	709	25.525	7.9000006	84.04255	31.801939	30.2	20.8	9.400002	25.4	25.433332	25.883333	25.183334	3709.0	390.0	210.0	22.03087	1107.0	642.0	910.0	1100.0	238	5769.0	989.0	117.0	475.0	308.0	16.0	227.0	151.0	55.0	1757.0	74.0	624.0	3311.0	13716.0	3255.0	4348.0	578.0	29.0	101.0	93.0	2.0	319.0
Coffea_benghalensis	18.7	100.0	Psilanthus_Asia	709	25.654167	11.691667	51.96296	271.1965	35.9	13.4	22.500002	26.833334	21.983334	28.333334	21.8	1114.0	212.0	4.0	83.40119	567.0	20.0	372.0	40.0	288	5769.0	989.0	117.0	475.0	308.0	16.0	227.0	151.0	55.0	1757.0	74.0	624.0	3311.0	13716.0	3255.0	4348.0	578.0	29.0	101.0	93.0	2.0	319.0
Coffea_benghalensis	11.633333	99.6	Psilanthus_Asia	709	25.775	7.766667	64.187325	107.35455	31.6	19.5	12.1	25.433332	24.433334	27.016666	24.366667	1393.0	245.0	25.0	56.414158	564.0	105.0	339.0	228.0	327	5769.0	989.0	117.0	475.0	308.0	16.0	227.0	151.0	55.0	1757.0	74.0	624.0	3311.0	13716.0	3255.0	4348.0	578.0	29.0	101.0	93.0	2.0	319.0
Coffea_benghalensis	26.908314	89.365808	Psilanthus_Asia	709	23.1625	8.158334	45.324074	359.76083	30.2	12.2	18.0	26.733334	18.816668	26.733334	18.0	3852.0	946.0	12.0	102.13439	2404.0	49.0	2404.0	69.0	443	5769.0	989.0	117.0	475.0	308.0	16.0	227.0	151.0	55.0	1757.0	74.0	624.0	3311.0	13716.0	3255.0	4348.0	578.0	29.0	101.0	93.0	2.0	319.0
Coffea_benghalensis	27.232744	91.195992	Psilanthus_Asia	709	22.525	10.333334	47.184174	429.99734	31.9	10.0	21.9	27.116667	17.583334	27.116667	16.633333	1609.0	358.0	6.0	90.56332	918.0	30.0	918.0	45.0	559	5769.0	989.0	117.0	475.0	308.0	16.0	227.0	151.0	55.0	1757.0	74.0	624.0	3311.0	13716.0	3255.0	4348.0	578.0	29.0	101.0	93.0	2.0	319.0
Coffea_benghalensis	26.86083	89.415985	Psilanthus_Asia	709	22.483334	8.133333	45.692886	352.11267	29.5	11.7	17.8	26.05	18.333334	26.05	17.45	3878.0	1002.0	13.0	101.7125	2396.0	50.0	2396.0	74.0	655	5769.0	989.0	117.0	475.0	308.0	16.0	227.0	151.0	55.0	1757.0	74.0	624.0	3311.0	13716.0	3255.0	4348.0	578.0	29.0	101.0	93.0	2.0	319.0
Coffea_benghalensis	26.934315	89.085388	Psilanthus_Asia	709	21.883333	7.1	42.011837	354.32608	28.4	11.5	16.9	25.4	17.75	25.4	16.783333	4666.0	1151.0	14.0	100.605385	2839.0	57.0	2839.0	88.0	680	5769.0	989.0	117.0	475.0	308.0	16.0	227.0	151.0	55.0	1757.0	74.0	624.0	3311.0	13716.0	3255.0	4348.0	578.0	29.0	101.0	93.0	2.0	319.0
Coffea_benghalensis	27.137598	90.675743	Psilanthus_Asia	709	21.758333	9.55	45.91346	420.20468	30.5	9.7	20.8	26.1	16.766666	26.1	15.966666	2346.0	601.0	9.0	101.4597	1458.0	40.0	1458.0	60.0	686	5769.0	989.0	117.0	475.0	308.0	16.0	227.0	151.0	55.0	1757.0	74.0	624.0	3311.0	13716.0	3255.0	4348.0	578.0	29.0	101.0	93.0	2.0	319.0
Coffea_benghalensis	27.115768	90.712921	Psilanthus_Asia	709	21.504166	9.408333	45.450882	424.72696	30.2	9.5	20.7	25.933334	16.5	25.933334	15.666666	2363.0	607.0	9.0	101.29291	1465.0	40.0	1465.0	61.0	713	5769.0	989.0	117.0	475.0	308.0	16.0	227.0	151.0	55.0	1757.0	74.0	624.0	3311.0	13716.0	3255.0	4348.0	578.0	29.0	101.0	93.0	2.0	319.0
Coffea_benghalensis	27.500227	90.508064	Psilanthus_Asia	709	14.945833	10.091666	46.29205	437.37054	24.3	2.5	21.8	19.816666	10.05	19.816666	9.083333	1156.0	233.0	7.0	86.46615	642.0	32.0	642.0	41.0	2128	5769.0	989.0	117.0	475.0	308.0	16.0	227.0	151.0	55.0	1757.0	74.0	624.0	3311.0	13716.0	3255.0	4348.0	578.0	29.0	101.0	93.0	2.0	319.0
Coffea_millotii	-15.433333	49.733333	Mascarocoffea	690	23.875	8.533333	62.28711	216.24376	30.8	17.1	13.699999	25.966667	23.033333	26.35	21.15	3468.0	455.0	81.0	44.34025	1319.0	323.0	1233.0	658.0	9	8713.0	1268.0	106.0	676.0	177.0	21.0	188.0	180.0	39.0	754.0	97.0	464.0	2670.0	14083.0	2338.0	2857.0	88.0	20.0	90.0	140.0	2.0	346.0
Coffea_millotii	-15.41666	49.86666	Mascarocoffea	690	24.0	7.6666665	60.36745	207.36441	30.6	17.9	12.700001	26.033333	23.083334	26.416666	21.383333	3501.0	463.0	91.0	42.671616	1309.0	345.0	1215.0	676.0	10	8713.0	1268.0	106.0	676.0	177.0	21.0	188.0	180.0	39.0	754.0	97.0	464.0	2670.0	14083.0	2338.0	2857.0	88.0	20.0	90.0	140.0	2.0	346.0
Coffea_millotii	-15.61666	49.96666	Mascarocoffea	690	23.8875	7.4249997	59.399998	207.44249	30.4	17.9	12.5	25.933332	22.966667	26.333334	21.283333	3358.0	447.0	98.0	41.799095	1255.0	353.0	1163.0	640.0	27	8713.0	1268.0	106.0	676.0	177.0	21.0	188.0	180.0	39.0	754.0	97.0	464.0	2670.0	14083.0	2338.0	2857.0	88.0	20.0	90.0	140.0	2.0	346.0
Coffea_millotii	-15.80555	50.20694	Mascarocoffea	690	24.070833	7.075	58.47107	202.34375	30.4	18.3	12.1	26.05	23.1	26.483334	21.55	3122.0	417.0	102.0	40.570305	1169.0	352.0	1106.0	605.0	48	8713.0	1268.0	106.0	676.0	177.0	21.0	188.0	180.0	39.0	754.0	97.0	464.0	2670.0	14083.0	2338.0	2857.0	88.0	20.0	90.0	140.0	2.0	346.0
Coffea_millotii	-17.704817	49.45445	Mascarocoffea	690	23.570833	8.741667	62.889687	217.65755	30.5	16.6	13.9	26.1	22.766666	26.1	20.866667	2602.0	356.0	101.0	43.596092	1035.0	343.0	1035.0	423.0	49	8713.0	1268.0	106.0	676.0	177.0	21.0	188.0	180.0	39.0	754.0	97.0	464.0	2670.0	14083.0	2338.0	2857.0	88.0	20.0	90.0	140.0	2.0	346.0
Coffea_millotii	-15.68333	50.25	Mascarocoffea	690	24.05	7.133333	58.46995	202.95541	30.4	18.2	12.199999	26.033333	23.083334	26.466667	21.516666	3172.0	417.0	101.0	39.44469	1161.0	354.0	1105.0	638.0	52	8713.0	1268.0	106.0	676.0	177.0	21.0	188.0	180.0	39.0	754.0	97.0	464.0	2670.0	14083.0	2338.0	2857.0	88.0	20.0	90.0	140.0	2.0	346.0
Coffea_millotii	-15.6925	50.225	Mascarocoffea	690	23.9875	7.108333	58.26503	203.42659	30.4	18.2	12.199999	25.95	23.016666	26.4	21.45	3157.0	416.0	101.0	39.718506	1163.0	351.0	1105.0	628.0	63	8713.0	1268.0	106.0	676.0	177.0	21.0	188.0	180.0	39.0	754.0	97.0	464.0	2670.0	14083.0	2338.0	2857.0	88.0	20.0	90.0	140.0	2.0	346.0
Coffea_millotii	-21.383333	47.866667	Mascarocoffea	690	23.104166	8.741667	59.467125	237.81638	29.8	15.1	14.699999	25.733334	20.783333	25.733334	20.05	2218.0	397.0	77.0	70.01114	1165.0	259.0	994.0	285.0	75	8713.0	1268.0	106.0	676.0	177.0	21.0	188.0	180.0	39.0	754.0	97.0	464.0	2670.0	14083.0	2338.0	2857.0	88.0	20.0	90.0	140.0	2.0	346.0
Coffea_millotii	-21.376389	47.867222	Mascarocoffea	690	23.104166	8.741667	59.467125	237.81638	29.8	15.1	14.699999	25.733334	20.783333	25.733334	20.05	2218.0	397.0	77.0	70.01114	1165.0	259.0	994.0	285.0	75	8713.0	1268.0	106.0	676.0	177.0	21.0	188.0	180.0	39.0	754.0	97.0	464.0	2670.0	14083.0	2338.0	2857.0	88.0	20.0	90.0	140.0	2.0	346.0
Coffea_millotii	-21.375833	47.8675	Mascarocoffea	690	23.104166	8.741667	59.467125	237.81638	29.8	15.1	14.699999	25.733334	20.783333	25.733334	20.05	2218.0	397.0	77.0	70.01114	1165.0	259.0	994.0	285.0	75	8713.0	1268.0	106.0	676.0	177.0	21.0	188.0	180.0	39.0	754.0	97.0	464.0	2670.0	14083.0	2338.0	2857.0	88.0	20.0	90.0	140.0	2.0	346.0
Coffea_millotii	-21.375278	47.868333	Mascarocoffea	690	23.104166	8.741667	59.467125	237.81638	29.8	15.1	14.699999	25.733334	20.783333	25.733334	20.05	2218.0	397.0	77.0	70.01114	1165.0	259.0	994.0	285.0	75	8713.0	1268.0	106.0	676.0	177.0	21.0	188.0	180.0	39.0	754.0	97.0	464.0	2670.0	14083.0	2338.0	2857.0	88.0	20.0	90.0	140.0	2.0	346.0
Coffea_millotii	-21.376944	47.870278	Mascarocoffea	690	23.104166	8.741667	59.467125	237.81638	29.8	15.1	14.699999	25.733334	20.783333	25.733334	20.05	2218.0	397.0	77.0	70.01114	1165.0	259.0	994.0	285.0	75	8713.0	1268.0	106.0	676.0	177.0	21.0	188.0	180.0	39.0	754.0	97.0	464.0	2670.0	14083.0	2338.0	2857.0	88.0	20.0	90.0	140.0	2.0	346.0
Coffea_millotii	-15.5	49.76666	Mascarocoffea	690	23.545834	7.4249997	59.879032	210.86897	30.0	17.6	12.4	25.633333	22.633333	26.0	20.866667	3241.0	434.0	82.0	44.71601	1246.0	314.0	1194.0	587.0	87	8713.0	1268.0	106.0	676.0	177.0	21.0	188.0	180.0	39.0	754.0	97.0	464.0	2670.0	14083.0	2338.0	2857.0	88.0	20.0	90.0	140.0	2.0	346.0
Coffea_millotii	-21.3825	47.863889	Mascarocoffea	690	23.033333	8.716667	59.703197	236.88638	29.7	15.1	14.6	25.65	21.2	25.666668	20.0	2233.0	398.0	76.0	69.596985	1169.0	260.0	999.0	289.0	89	8713.0	1268.0	106.0	676.0	177.0	21.0	188.0	180.0	39.0	754.0	97.0	464.0	2670.0	14083.0	2338.0	2857.0	88.0	20.0	90.0	140.0	2.0	346.0
Coffea_millotii	-15.5	49.766667	Mascarocoffea	690	23.45	7.433334	59.946243	210.23796	29.9	17.5	12.4	25.533333	22.533333	25.9	20.783333	3190.0	429.0	80.0	44.778652	1225.0	309.0	1182.0	577.0	113	8713.0	1268.0	106.0	676.0	177.0	21.0	188.0	180.0	39.0	754.0	97.0	464.0	2670.0	14083.0	2338.0	2857.0	88.0	20.0	90.0	140.0	2.0	346.0
Coffea_millotii	-15.68333	49.96666	Mascarocoffea	690	23.333334	7.2000003	59.01639	208.17752	29.7	17.5	12.200001	25.383333	22.4	25.766666	20.7	3232.0	427.0	98.0	41.759407	1216.0	349.0	1139.0	603.0	139	8713.0	1268.0	106.0	676.0	177.0	21.0	188.0	180.0	39.0	754.0	97.0	464.0	2670.0	14083.0	2338.0	2857.0	88.0	20.0	90.0	140.0	2.0	346.0
Coffea_millotii	-15.4944	49.7694	Mascarocoffea	690	23.129168	7.625	60.51587	212.24406	29.7	17.1	12.6	25.216667	22.216667	25.566668	20.416666	2989.0	411.0	77.0	45.481518	1154.0	295.0	1143.0	520.0	222	8713.0	1268.0	106.0	676.0	177.0	21.0	188.0	180.0	39.0	754.0	97.0	464.0	2670.0	14083.0	2338.0	2857.0	88.0	20.0	90.0	140.0	2.0	346.0
Coffea_millotii	-15.62083	49.98194	Mascarocoffea	690	22.9875	7.5583334	59.514435	212.33684	29.6	16.9	12.700001	25.05	22.033333	25.466667	20.3	3214.0	425.0	95.0	41.819363	1210.0	345.0	1134.0	596.0	231	8713.0	1268.0	106.0	676.0	177.0	21.0	188.0	180.0	39.0	754.0	97.0	464.0	2670.0	14083.0	2338.0	2857.0	88.0	20.0	90.0	140.0	2.0	346.0
Coffea_millotii	-16.474388	49.7904	Mascarocoffea	690	23.2	7.7166667	61.733334	204.77258	29.6	17.1	12.5	25.566666	22.35	25.566666	20.633333	2737.0	392.0	90.0	45.160538	1101.0	323.0	1101.0	464.0	249	8713.0	1268.0	106.0	676.0	177.0	21.0	188.0	180.0	39.0	754.0	97.0	464.0	2670.0	14083.0	2338.0	2857.0	88.0	20.0	90.0	140.0	2.0	346.0
Coffea_millotii	-21.402778	47.941111	Mascarocoffea	690	22.158333	8.6	59.310352	237.59048	28.8	14.3	14.499999	24.783333	20.283333	24.8	19.116667	2393.0	407.0	78.0	63.78626	1190.0	274.0	1046.0	341.0	269	8713.0	1268.0	106.0	676.0	177.0	21.0	188.0	180.0	39.0	754.0	97.0	464.0	2670.0	14083.0	2338.0	2857.0	88.0	20.0	90.0	140.0	2.0	346.0
Coffea_millotii	-17.93167	49.20333	Mascarocoffea	690	22.35	9.35	62.75168	232.52567	29.7	14.8	14.900001	25.0	20.25	25.0	19.433334	2269.0	321.0	87.0	47.861103	955.0	292.0	955.0	342.0	282	8713.0	1268.0	106.0	676.0	177.0	21.0	188.0	180.0	39.0	754.0	97.0	464.0	2670.0	14083.0	2338.0	2857.0	88.0	20.0	90.0	140.0	2.0	346.0
Coffea_millotii	-17.931667	49.203333	Mascarocoffea	690	22.35	9.35	62.75168	232.52567	29.7	14.8	14.900001	25.0	20.25	25.0	19.433334	2269.0	321.0	87.0	47.861103	955.0	292.0	955.0	342.0	282	8713.0	1268.0	106.0	676.0	177.0	21.0	188.0	180.0	39.0	754.0	97.0	464.0	2670.0	14083.0	2338.0	2857.0	88.0	20.0	90.0	140.0	2.0	346.0
Coffea_millotii	-21.406944	47.9425	Mascarocoffea	690	22.066668	8.566667	59.49074	237.6431	28.7	14.3	14.400001	24.7	20.183334	24.716667	19.033333	2404.0	404.0	78.0	63.09363	1188.0	276.0	1045.0	346.0	288	8713.0	1268.0	106.0	676.0	177.0	21.0	188.0	180.0	39.0	754.0	97.0	464.0	2670.0	14083.0	2338.0	2857.0	88.0	20.0	90.0	140.0	2.0	346.0
Coffea_millotii	-16.4525	49.786667	Mascarocoffea	690	22.983334	7.7499995	61.999996	205.41902	29.4	16.9	12.5	25.35	22.133333	25.35	20.4	2666.0	385.0	90.0	45.975266	1088.0	315.0	1088.0	447.0	290	8713.0	1268.0	106.0	676.0	177.0	21.0	188.0	180.0	39.0	754.0	97.0	464.0	2670.0	14083.0	2338.0	2857.0	88.0	20.0	90.0	140.0	2.0	346.0
Coffea_millotii	-18.036111	49.198056	Mascarocoffea	690	22.170834	9.258333	62.981857	232.80365	29.4	14.7	14.7	24.816666	20.05	24.816666	19.216667	2239.0	325.0	83.0	49.606075	961.0	287.0	961.0	336.0	322	8713.0	1268.0	106.0	676.0	177.0	21.0	188.0	180.0	39.0	754.0	97.0	464.0	2670.0	14083.0	2338.0	2857.0	88.0	20.0	90.0	140.0	2.0	346.0
Coffea_millotii	-14.401111	49.861111	Mascarocoffea	690	23.4875	8.558333	63.868156	196.49341	30.2	16.8	13.400002	25.65	21.566668	25.65	20.916666	2217.0	315.0	73.0	44.7436	891.0	297.0	891.0	338.0	366	8713.0	1268.0	106.0	676.0	177.0	21.0	188.0	180.0	39.0	754.0	97.0	464.0	2670.0	14083.0	2338.0	2857.0	88.0	20.0	90.0	140.0	2.0	346.0
Coffea_millotii	-23.0	47.0	Mascarocoffea	690	21.1125	11.191667	62.175922	273.472	29.2	11.2	18.0	23.783333	18.083334	24.0	17.433334	1564.0	306.0	32.0	80.807465	830.0	123.0	829.0	145.0	568	8713.0	1268.0	106.0	676.0	177.0	21.0	188.0	180.0	39.0	754.0	97.0	464.0	2670.0	14083.0	2338.0	2857.0	88.0	20.0	90.0	140.0	2.0	346.0
Coffea_millotii	-17.53333	48.89306	Mascarocoffea	690	20.916666	10.566667	65.63147	248.22398	28.6	12.5	16.1	23.616667	18.766666	23.616667	17.783333	1623.0	295.0	36.0	73.3819	828.0	147.0	828.0	151.0	600	8713.0	1268.0	106.0	676.0	177.0	21.0	188.0	180.0	39.0	754.0	97.0	464.0	2670.0	14083.0	2338.0	2857.0	88.0	20.0	90.0	140.0	2.0	346.0
Coffea_millotii	-17.53333	48.88333	Mascarocoffea	690	20.533333	10.683333	65.9465	250.08484	28.3	12.1	16.199999	23.266666	17.366667	23.266666	17.366667	1545.0	287.0	33.0	75.94918	801.0	136.0	801.0	136.0	685	8713.0	1268.0	106.0	676.0	177.0	21.0	188.0	180.0	39.0	754.0	97.0	464.0	2670.0	14083.0	2338.0	2857.0	88.0	20.0	90.0	140.0	2.0	346.0
Coffea_millotii	-19.158611	48.556111	Mascarocoffea	690	20.466667	9.716667	62.286327	252.32857	28.1	12.5	15.6	23.266666	18.25	23.266666	17.316666	2534.0	410.0	69.0	59.08994	1187.0	291.0	1187.0	366.0	710	8713.0	1268.0	106.0	676.0	177.0	21.0	188.0	180.0	39.0	754.0	97.0	464.0	2670.0	14083.0	2338.0	2857.0	88.0	20.0	90.0	140.0	2.0	346.0
Coffea_millotii	-13.218889	49.550833	Mascarocoffea	690	21.708334	9.25	71.70542	158.52779	27.7	14.8	12.900001	23.183334	20.3	23.25	19.583334	1402.0	272.0	23.0	86.54163	774.0	92.0	754.0	93.0	892	8713.0	1268.0	106.0	676.0	177.0	21.0	188.0	180.0	39.0	754.0	97.0	464.0	2670.0	14083.0	2338.0	2857.0	88.0	20.0	90.0	140.0	2.0	346.0
Coffea_millotii	-18.86944	48.31888	Mascarocoffea	690	18.991667	10.766666	64.0873	270.81387	27.1	10.3	16.8	21.816666	16.75	21.816666	15.483334	1617.0	308.0	43.0	77.64638	861.0	141.0	829.0	179.0	1025	8713.0	1268.0	106.0	676.0	177.0	21.0	188.0	180.0	39.0	754.0	97.0	464.0	2670.0	14083.0	2338.0	2857.0	88.0	20.0	90.0	140.0	2.0	346.0
Coffea_millotii	-18.869444	48.318888	Mascarocoffea	690	18.991667	10.766666	64.0873	270.81387	27.1	10.3	16.8	21.816666	16.75	21.816666	15.483334	1617.0	308.0	43.0	77.64638	861.0	141.0	829.0	179.0	1025	8713.0	1268.0	106.0	676.0	177.0	21.0	188.0	180.0	39.0	754.0	97.0	464.0	2670.0	14083.0	2338.0	2857.0	88.0	20.0	90.0	140.0	2.0	346.0
Coffea_millotii	-18.866111	48.292499	Mascarocoffea	690	18.966667	10.783333	63.8067	272.35782	27.1	10.2	16.900002	21.816666	16.733334	21.816666	15.433333	1581.0	304.0	40.0	79.93853	856.0	133.0	856.0	149.0	1041	8713.0	1268.0	106.0	676.0	177.0	21.0	188.0	180.0	39.0	754.0	97.0	464.0	2670.0	14083.0	2338.0	2857.0	88.0	20.0	90.0	140.0	2.0	346.0
Coffea_millotii	-18.86611	48.2925	Mascarocoffea	690	18.966667	10.783333	63.8067	272.35782	27.1	10.2	16.900002	21.816666	16.733334	21.816666	15.433333	1581.0	304.0	40.0	79.93853	856.0	133.0	856.0	149.0	1041	8713.0	1268.0	106.0	676.0	177.0	21.0	188.0	180.0	39.0	754.0	97.0	464.0	2670.0	14083.0	2338.0	2857.0	88.0	20.0	90.0	140.0	2.0	346.0
Coffea_millotii	-15.066667	49.95	Mascarocoffea	690	19.616667	8.95	63.47518	221.88586	26.8	12.7	14.099999	22.05	17.466667	22.05	16.666666	2168.0	325.0	67.0	51.6895	923.0	253.0	923.0	302.0	1081	8713.0	1268.0	106.0	676.0	177.0	21.0	188.0	180.0	39.0	754.0	97.0	464.0	2670.0	14083.0	2338.0	2857.0	88.0	20.0	90.0	140.0	2.0	346.0
Coffea_millotii	-14.7	49.45	Mascarocoffea	690	16.754168	10.458333	67.47312	226.16827	24.3	8.8	15.499999	19.116667	14.683333	19.116667	13.7	1688.0	297.0	37.0	74.89937	863.0	143.0	863.0	146.0	1679	8713.0	1268.0	106.0	676.0	177.0	21.0	188.0	180.0	39.0	754.0	97.0	464.0	2670.0	14083.0	2338.0	2857.0	88.0	20.0	90.0	140.0	2.0	346.0
Coffea_humblotiana	-21.383333	47.866667	Mascarocoffea	475	23.104166	8.741667	59.467125	237.81638	29.8	15.1	14.699999	25.733334	20.783333	25.733334	20.05	2218.0	397.0	77.0	70.01114	1165.0	259.0	994.0	285.0	75	8185.0	1000.0	147.0	596.0	152.0	14.0	226.0	149.0	20.0	807.0	111.0	527.0	3696.0	14053.0	2220.0	2458.0	42.0	25.0	54.0	117.0	5.0	406.0
Coffea_humblotiana	-21.3825	47.863889	Mascarocoffea	475	23.033333	8.716667	59.703197	236.88638	29.7	15.1	14.6	25.65	21.2	25.666668	20.0	2233.0	398.0	76.0	69.596985	1169.0	260.0	999.0	289.0	89	8185.0	1000.0	147.0	596.0	152.0	14.0	226.0	149.0	20.0	807.0	111.0	527.0	3696.0	14053.0	2220.0	2458.0	42.0	25.0	54.0	117.0	5.0	406.0
Coffea_humblotiana	-12.8206	45.14743	Mascarocoffea	475	25.2125	8.375	68.64754	124.40997	30.5	18.3	12.200001	26.366667	23.7	26.416666	23.449999	1445.0	322.0	23.0	79.96499	766.0	75.0	578.0	83.0	157	8185.0	1000.0	147.0	596.0	152.0	14.0	226.0	149.0	20.0	807.0	111.0	527.0	3696.0	14053.0	2220.0	2458.0	42.0	25.0	54.0	117.0	5.0	406.0
Coffea_humblotiana	-12.3	43.65	Mascarocoffea	475	24.441668	7.833334	68.713455	132.54216	29.5	18.1	11.4	25.683334	23.15	25.7	22.616667	2158.0	358.0	54.0	52.286495	901.0	236.0	797.0	263.0	222	8185.0	1000.0	147.0	596.0	152.0	14.0	226.0	149.0	20.0	807.0	111.0	527.0	3696.0	14053.0	2220.0	2458.0	42.0	25.0	54.0	117.0	5.0	406.0
Coffea_humblotiana	-12.71537	45.07651	Mascarocoffea	475	24.575	8.116667	68.78532	121.925835	29.8	18.0	11.799999	25.7	23.133333	25.766666	22.85	1453.0	324.0	25.0	80.628204	778.0	78.0	588.0	87.0	273	8185.0	1000.0	147.0	596.0	152.0	14.0	226.0	149.0	20.0	807.0	111.0	527.0	3696.0	14053.0	2220.0	2458.0	42.0	25.0	54.0	117.0	5.0	406.0
Coffea_humblotiana	-12.95982	45.14128	Mascarocoffea	475	24.5375	8.208333	68.97759	117.70775	29.8	17.9	11.9	25.566668	23.083334	25.666666	22.85	1443.0	327.0	24.0	82.24382	782.0	80.0	585.0	82.0	300	8185.0	1000.0	147.0	596.0	152.0	14.0	226.0	149.0	20.0	807.0	111.0	527.0	3696.0	14053.0	2220.0	2458.0	42.0	25.0	54.0	117.0	5.0	406.0
Coffea_humblotiana	-12.71667	45.06667	Mascarocoffea	475	24.3875	8.158333	69.13841	121.769646	29.6	17.8	11.800001	25.5	22.95	25.566668	22.65	1458.0	326.0	25.0	80.96387	784.0	79.0	591.0	87.0	308	8185.0	1000.0	147.0	596.0	152.0	14.0	226.0	149.0	20.0	807.0	111.0	527.0	3696.0	14053.0	2220.0	2458.0	42.0	25.0	54.0	117.0	5.0	406.0
Coffea_humblotiana	-12.87556	45.15794	Mascarocoffea	475	24.425	8.366667	69.146	120.53855	29.7	17.6	12.1	25.516666	22.95	25.583334	22.716667	1503.0	328.0	28.0	77.851295	788.0	94.0	600.0	96.0	316	8185.0	1000.0	147.0	596.0	152.0	14.0	226.0	149.0	20.0	807.0	111.0	527.0	3696.0	14053.0	2220.0	2458.0	42.0	25.0	54.0	117.0	5.0	406.0
Coffea_humblotiana	-12.76447	45.17279	Mascarocoffea	475	24.2125	8.375	69.214874	120.002365	29.5	17.4	12.1	25.3	22.75	25.383333	22.516666	1512.0	335.0	26.0	80.123146	804.0	83.0	613.0	90.0	366	8185.0	1000.0	147.0	596.0	152.0	14.0	226.0	149.0	20.0	807.0	111.0	527.0	3696.0	14053.0	2220.0	2458.0	42.0	25.0	54.0	117.0	5.0	406.0
Coffea_humblotiana	-12.87102	45.16626	Mascarocoffea	475	24.1625	8.441667	69.193985	119.39478	29.5	17.3	12.200001	25.233334	22.7	25.316666	22.466667	1495.0	332.0	28.0	79.643936	795.0	93.0	598.0	94.0	369	8185.0	1000.0	147.0	596.0	152.0	14.0	226.0	149.0	20.0	807.0	111.0	527.0	3696.0	14053.0	2220.0	2458.0	42.0	25.0	54.0	117.0	5.0	406.0
Coffea_humblotiana	-12.76532	45.1834	Mascarocoffea	475	24.029167	8.375	69.791664	118.234344	29.3	17.3	12.0	25.1	22.583334	25.183334	22.35	1507.0	336.0	27.0	81.18221	811.0	85.0	610.0	90.0	405	8185.0	1000.0	147.0	596.0	152.0	14.0	226.0	149.0	20.0	807.0	111.0	527.0	3696.0	14053.0	2220.0	2458.0	42.0	25.0	54.0	117.0	5.0	406.0
Coffea_macrocarpa	-20.43	57.44	Mascarenes	573	20.283333	5.7833333	50.28986	222.50977	26.3	14.8	11.499999	22.966667	19.066668	22.966667	17.55	1804.0	272.0	66.0	49.014896	751.0	221.0	751.0	267.0	668	5762.0	1624.0	52.0	271.0	65.0	13.0	166.0	144.0	7.0	765.0	75.0	577.0	1909.0	26498.0	1300.0	1685.0	55.0	18.0	52.0	114.0	0.0	421.0
Coffea_salvatrix	-18.67	35.52	Low_altitude_east	784	24.970833	12.241667	65.815414	240.0138	33.6	15.0	18.599998	27.116667	24.15	27.316666	21.6	1058.0	206.0	14.0	83.33004	576.0	59.0	555.0	84.0	53	5759.0	1633.0	454.0	523.0	212.0	45.0	304.0	215.0	23.0	1775.0	130.0	695.0	2517.0	15775.0	2832.0	6022.0	27.0	14.0	114.0	122.0	0.0	463.0
Coffea_salvatrix	-19.971389	33.398333	Low_altitude_east	784	24.083334	12.783334	62.663395	285.6439	32.4	12.0	20.400002	26.783333	20.066668	26.783333	20.066668	806.0	173.0	6.0	96.200874	476.0	26.0	476.0	26.0	153	5759.0	1633.0	454.0	523.0	212.0	45.0	304.0	215.0	23.0	1775.0	130.0	695.0	2517.0	15775.0	2832.0	6022.0	27.0	14.0	114.0	122.0	0.0	463.0
Coffea_salvatrix	-19.37014	33.332439	Low_altitude_east	784	22.295834	12.558333	62.169964	267.75546	31.1	10.9	20.2	24.833334	18.533333	24.833334	18.533333	1070.0	228.0	11.0	97.29391	637.0	38.0	637.0	38.0	557	5759.0	1633.0	454.0	523.0	212.0	45.0	304.0	215.0	23.0	1775.0	130.0	695.0	2517.0	15775.0	2832.0	6022.0	27.0	14.0	114.0	122.0	0.0	463.0
Coffea_salvatrix	-16.506944	35.725555	Low_altitude_east	784	18.908333	10.0	62.89308	213.57172	26.8	10.9	15.9	20.616667	18.416666	20.9	15.85	1815.0	312.0	22.0	78.91974	903.0	106.0	771.0	142.0	1179	5759.0	1633.0	454.0	523.0	212.0	45.0	304.0	215.0	23.0	1775.0	130.0	695.0	2517.0	15775.0	2832.0	6022.0	27.0	14.0	114.0	122.0	0.0	463.0
Coffea_salvatrix	-16.506944	35.725556	Low_altitude_east	784	18.908333	10.0	62.89308	213.57172	26.8	10.9	15.9	20.616667	18.416666	20.9	15.85	1815.0	312.0	22.0	78.91974	903.0	106.0	771.0	142.0	1179	5759.0	1633.0	454.0	523.0	212.0	45.0	304.0	215.0	23.0	1775.0	130.0	695.0	2517.0	15775.0	2832.0	6022.0	27.0	14.0	114.0	122.0	0.0	463.0
Coffea_salvatrix	-9.34113	33.97051	Low_altitude_east	784	17.0375	10.641666	61.870155	195.08887	25.2	8.0	17.2	18.033333	15.033333	18.916666	14.216666	1529.0	275.0	9.0	84.10677	749.0	38.0	359.0	59.0	1805	5759.0	1633.0	454.0	523.0	212.0	45.0	304.0	215.0	23.0	1775.0	130.0	695.0	2517.0	15775.0	2832.0	6022.0	27.0	14.0	114.0	122.0	0.0	463.0
Coffea_congensis	0.416667	9.45	Low_altitude_west_central	753	26.35	6.383333	65.80756	100.09086	31.3	21.6	9.699999	26.333332	25.066668	27.45	25.033333	2727.0	467.0	7.0	67.934616	1177.0	59.0	892.0	148.0	36	6884.0	668.0	552.0	784.0	249.0	30.0	233.0	190.0	13.0	3639.0	160.0	345.0	3377.0	21458.0	1988.0	5363.0	35.0	23.0	156.0	148.0	32.0	645.0
Coffea_congensis	0.05	18.31667	Low_altitude_west_central	753	25.225	9.650001	83.18966	60.5092	31.2	19.6	11.6	25.0	25.5	25.933334	24.45	1808.0	236.0	91.0	29.54597	629.0	335.0	415.0	444.0	316	6884.0	668.0	552.0	784.0	249.0	30.0	233.0	190.0	13.0	3639.0	160.0	345.0	3377.0	21458.0	1988.0	5363.0	35.0	23.0	156.0	148.0	32.0	645.0
Coffea_congensis	-4.45	15.16667	Low_altitude_west_central	753	24.920834	8.825	66.353386	133.93448	30.9	17.6	13.299999	25.433334	22.833334	26.083332	22.833334	1397.0	258.0	1.0	73.84547	572.0	13.0	514.0	13.0	339	6884.0	668.0	552.0	784.0	249.0	30.0	233.0	190.0	13.0	3639.0	160.0	345.0	3377.0	21458.0	1988.0	5363.0	35.0	23.0	156.0	148.0	32.0	645.0
Coffea_congensis	4.13333	18.63333	Low_altitude_west_central	753	25.283333	10.016666	73.65195	68.16871	32.4	18.8	13.600002	24.716667	25.2	26.233334	24.716667	1558.0	223.0	29.0	51.632957	618.0	105.0	270.0	618.0	355	6884.0	668.0	552.0	784.0	249.0	30.0	233.0	190.0	13.0	3639.0	160.0	345.0	3377.0	21458.0	1988.0	5363.0	35.0	23.0	156.0	148.0	32.0	645.0
Coffea_congensis	1.83333	23.08333	Low_altitude_west_central	753	25.291666	9.45	83.62832	46.45787	31.4	20.1	11.299999	24.916666	25.416666	25.866667	24.733334	1747.0	220.0	65.0	32.355232	564.0	223.0	408.0	500.0	358	6884.0	668.0	552.0	784.0	249.0	30.0	233.0	190.0	13.0	3639.0	160.0	345.0	3377.0	21458.0	1988.0	5363.0	35.0	23.0	156.0	148.0	32.0	645.0
Coffea_congensis	1.833333	23.083333	Low_altitude_west_central	753	25.291666	9.45	83.62832	46.45787	31.4	20.1	11.299999	24.916666	25.416666	25.866667	24.733334	1747.0	220.0	65.0	32.355232	564.0	223.0	408.0	500.0	358	6884.0	668.0	552.0	784.0	249.0	30.0	233.0	190.0	13.0	3639.0	160.0	345.0	3377.0	21458.0	1988.0	5363.0	35.0	23.0	156.0	148.0	32.0	645.0
Coffea_congensis	4.21667	18.6	Low_altitude_west_central	753	25.279167	10.025	72.12231	72.62789	32.5	18.6	13.9	24.666666	25.2	26.316666	24.666666	1540.0	226.0	25.0	54.62381	627.0	93.0	261.0	627.0	360	6884.0	668.0	552.0	784.0	249.0	30.0	233.0	190.0	13.0	3639.0	160.0	345.0	3377.0	21458.0	1988.0	5363.0	35.0	23.0	156.0	148.0	32.0	645.0
Coffea_congensis	2.03	15.21	Low_altitude_west_central	753	25.154167	10.591666	83.39896	72.471245	31.9	19.2	12.699999	24.966667	25.316668	26.05	24.266666	1530.0	220.0	55.0	42.882515	569.0	202.0	391.0	402.0	363	6884.0	668.0	552.0	784.0	249.0	30.0	233.0	190.0	13.0	3639.0	160.0	345.0	3377.0	21458.0	1988.0	5363.0	35.0	23.0	156.0	148.0	32.0	645.0
Coffea_congensis	2.05	15.2	Low_altitude_west_central	753	25.166666	10.666666	83.333336	71.963806	32.0	19.2	12.799999	24.983334	25.333334	26.05	24.283333	1537.0	221.0	55.0	42.837948	573.0	203.0	392.0	405.0	365	6884.0	668.0	552.0	784.0	249.0	30.0	233.0	190.0	13.0	3639.0	160.0	345.0	3377.0	21458.0	1988.0	5363.0	35.0	23.0	156.0	148.0	32.0	645.0
Coffea_congensis	2.35	16.15	Low_altitude_west_central	753	24.854166	9.925	83.403366	63.834232	31.3	19.4	11.9	24.316666	24.883333	25.7	24.133333	1593.0	216.0	40.0	41.40184	584.0	166.0	442.0	492.0	367	6884.0	668.0	552.0	784.0	249.0	30.0	233.0	190.0	13.0	3639.0	160.0	345.0	3377.0	21458.0	1988.0	5363.0	35.0	23.0	156.0	148.0	32.0	645.0
Coffea_congensis	2.38333	16.11666	Low_altitude_west_central	753	24.8625	9.908334	83.263306	62.708736	31.3	19.4	11.9	24.333334	24.883333	25.7	24.166666	1581.0	216.0	39.0	41.691452	579.0	163.0	443.0	489.0	372	6884.0	668.0	552.0	784.0	249.0	30.0	233.0	190.0	13.0	3639.0	160.0	345.0	3377.0	21458.0	1988.0	5363.0	35.0	23.0	156.0	148.0	32.0	645.0
Coffea_congensis	2.05	15.17	Low_altitude_west_central	753	25.095833	10.608334	82.87761	71.746346	31.9	19.1	12.799999	24.883333	25.25	25.983334	24.216667	1541.0	221.0	55.0	42.994816	575.0	202.0	393.0	406.0	374	6884.0	668.0	552.0	784.0	249.0	30.0	233.0	190.0	13.0	3639.0	160.0	345.0	3377.0	21458.0	1988.0	5363.0	35.0	23.0	156.0	148.0	32.0	645.0
Coffea_congensis	2.5	16.066667	Low_altitude_west_central	753	24.995832	9.975	82.43802	61.661022	31.5	19.4	12.1	24.5	24.983334	25.816666	24.333334	1577.0	216.0	38.0	42.125484	578.0	158.0	442.0	492.0	374	6884.0	668.0	552.0	784.0	249.0	30.0	233.0	190.0	13.0	3639.0	160.0	345.0	3377.0	21458.0	1988.0	5363.0	35.0	23.0	156.0	148.0	32.0	645.0
Coffea_congensis	2.5	16.06667	Low_altitude_west_central	753	24.995832	9.975	82.43802	61.661022	31.5	19.4	12.1	24.5	24.983334	25.816666	24.333334	1577.0	216.0	38.0	42.125484	578.0	158.0	442.0	492.0	374	6884.0	668.0	552.0	784.0	249.0	30.0	233.0	190.0	13.0	3639.0	160.0	345.0	3377.0	21458.0	1988.0	5363.0	35.0	23.0	156.0	148.0	32.0	645.0
Coffea_congensis	0.6333	14.9	Low_altitude_west_central	753	25.033333	11.033333	81.72839	74.47799	32.0	18.5	13.5	25.0	24.083334	25.95	24.083334	1667.0	286.0	33.0	50.72981	660.0	171.0	521.0	171.0	375	6884.0	668.0	552.0	784.0	249.0	30.0	233.0	190.0	13.0	3639.0	160.0	345.0	3377.0	21458.0	1988.0	5363.0	35.0	23.0	156.0	148.0	32.0	645.0
Coffea_congensis	2.35	16.16666	Low_altitude_west_central	753	24.783333	9.95	83.613434	62.78873	31.2	19.3	11.900002	24.25	24.8	25.633333	24.1	1597.0	215.0	41.0	41.00442	584.0	169.0	443.0	491.0	384	6884.0	668.0	552.0	784.0	249.0	30.0	233.0	190.0	13.0	3639.0	160.0	345.0	3377.0	21458.0	1988.0	5363.0	35.0	23.0	156.0	148.0	32.0	645.0
Coffea_congensis	2.35	16.13333	Low_altitude_west_central	753	24.808332	9.933333	83.47338	63.98982	31.2	19.3	11.900002	24.283333	24.833332	25.65	24.1	1604.0	217.0	41.0	41.509754	589.0	168.0	347.0	493.0	387	6884.0	668.0	552.0	784.0	249.0	30.0	233.0	190.0	13.0	3639.0	160.0	345.0	3377.0	21458.0	1988.0	5363.0	35.0	23.0	156.0	148.0	32.0	645.0
Coffea_congensis	2.35	16.133333	Low_altitude_west_central	753	24.808332	9.933333	83.47338	63.98982	31.2	19.3	11.900002	24.283333	24.833332	25.65	24.1	1604.0	217.0	41.0	41.509754	589.0	168.0	347.0	493.0	387	6884.0	668.0	552.0	784.0	249.0	30.0	233.0	190.0	13.0	3639.0	160.0	345.0	3377.0	21458.0	1988.0	5363.0	35.0	23.0	156.0	148.0	32.0	645.0
Coffea_congensis	-0.1167	14.66	Low_altitude_west_central	753	24.633333	9.650001	79.09837	77.52809	30.8	18.6	12.199999	25.516666	23.583334	25.516666	23.583334	1662.0	233.0	24.0	48.0559	576.0	125.0	576.0	125.0	389	6884.0	668.0	552.0	784.0	249.0	30.0	233.0	190.0	13.0	3639.0	160.0	345.0	3377.0	21458.0	1988.0	5363.0	35.0	23.0	156.0	148.0	32.0	645.0
Coffea_congensis	0.5734	25.0245	Low_altitude_west_central	753	24.6875	9.108334	84.336426	54.151527	30.4	19.6	10.799999	24.416666	24.95	25.333334	23.983334	1707.0	216.0	66.0	30.598663	586.0	266.0	419.0	434.0	390	6884.0	668.0	552.0	784.0	249.0	30.0	233.0	190.0	13.0	3639.0	160.0	345.0	3377.0	21458.0	1988.0	5363.0	35.0	23.0	156.0	148.0	32.0	645.0
Coffea_congensis	2.36666	16.15	Low_altitude_west_central	753	24.6625	9.925	83.403366	64.248276	31.1	19.2	11.9	24.116667	24.7	25.516666	23.933334	1596.0	216.0	41.0	41.079914	583.0	168.0	443.0	492.0	393	6884.0	668.0	552.0	784.0	249.0	30.0	233.0	190.0	13.0	3639.0	160.0	345.0	3377.0	21458.0	1988.0	5363.0	35.0	23.0	156.0	148.0	32.0	645.0
Coffea_congensis	2.5	16.06666	Low_altitude_west_central	753	24.9	9.983334	82.50689	61.274338	31.4	19.3	12.1	24.416666	24.883333	25.716667	24.25	1587.0	217.0	38.0	42.081207	582.0	160.0	444.0	494.0	395	6884.0	668.0	552.0	784.0	249.0	30.0	233.0	190.0	13.0	3639.0	160.0	345.0	3377.0	21458.0	1988.0	5363.0	35.0	23.0	156.0	148.0	32.0	645.0
Coffea_congensis	0.519	25.1938	Low_altitude_west_central	753	25.245834	9.941667	84.25142	55.03958	31.5	19.7	11.799999	24.966667	25.533333	25.933334	24.55	1825.0	232.0	71.0	31.145008	633.0	288.0	443.0	452.0	399	6884.0	668.0	552.0	784.0	249.0	30.0	233.0	190.0	13.0	3639.0	160.0	345.0	3377.0	21458.0	1988.0	5363.0	35.0	23.0	156.0	148.0	32.0	645.0
Coffea_congensis	2.38333	16.16666	Low_altitude_west_central	753	24.675	9.933332	83.47339	61.662582	31.1	19.2	11.9	24.15	24.7	25.5	24.0	1599.0	216.0	40.0	41.422146	585.0	166.0	446.0	493.0	405	6884.0	668.0	552.0	784.0	249.0	30.0	233.0	190.0	13.0	3639.0	160.0	345.0	3377.0	21458.0	1988.0	5363.0	35.0	23.0	156.0	148.0	32.0	645.0
Coffea_congensis	2.38	16.17	Low_altitude_west_central	753	24.691666	9.916666	83.333336	62.005634	31.1	19.2	11.9	24.166666	24.716667	25.516666	24.016666	1598.0	216.0	40.0	41.40485	585.0	166.0	444.0	493.0	405	6884.0	668.0	552.0	784.0	249.0	30.0	233.0	190.0	13.0	3639.0	160.0	345.0	3377.0	21458.0	1988.0	5363.0	35.0	23.0	156.0	148.0	32.0	645.0
Coffea_congensis	3.216667	19.8	Low_altitude_west_central	753	25.075	11.033333	78.25059	61.255787	32.5	18.4	14.1	24.65	25.033333	25.95	24.55	1702.0	211.0	28.0	44.601967	625.0	136.0	366.0	589.0	407	6884.0	668.0	552.0	784.0	249.0	30.0	233.0	190.0	13.0	3639.0	160.0	345.0	3377.0	21458.0	1988.0	5363.0	35.0	23.0	156.0	148.0	32.0	645.0
Coffea_congensis	3.21667	19.8	Low_altitude_west_central	753	25.075	11.033333	78.25059	61.255787	32.5	18.4	14.1	24.65	25.033333	25.95	24.55	1702.0	211.0	28.0	44.601967	625.0	136.0	366.0	589.0	407	6884.0	668.0	552.0	784.0	249.0	30.0	233.0	190.0	13.0	3639.0	160.0	345.0	3377.0	21458.0	1988.0	5363.0	35.0	23.0	156.0	148.0	32.0	645.0
Coffea_congensis	0.566667	25.066667	Low_altitude_west_central	753	24.708334	9.333333	84.084076	56.15858	30.6	19.5	11.1	24.416666	25.016666	25.4	23.983334	1711.0	218.0	66.0	30.945585	588.0	264.0	420.0	434.0	408	6884.0	668.0	552.0	784.0	249.0	30.0	233.0	190.0	13.0	3639.0	160.0	345.0	3377.0	21458.0	1988.0	5363.0	35.0	23.0	156.0	148.0	32.0	645.0
Coffea_congensis	0.56667	25.06667	Low_altitude_west_central	753	24.708334	9.333333	84.084076	56.15858	30.6	19.5	11.1	24.416666	25.016666	25.4	23.983334	1711.0	218.0	66.0	30.945585	588.0	264.0	420.0	434.0	408	6884.0	668.0	552.0	784.0	249.0	30.0	233.0	190.0	13.0	3639.0	160.0	345.0	3377.0	21458.0	1988.0	5363.0	35.0	23.0	156.0	148.0	32.0	645.0
Coffea_congensis	2.7	16.11666	Low_altitude_west_central	753	24.795834	10.008333	81.36857	60.769997	31.3	19.0	12.299999	24.366667	24.716667	25.616667	24.183334	1589.0	216.0	36.0	42.632298	583.0	152.0	442.0	507.0	413	6884.0	668.0	552.0	784.0	249.0	30.0	233.0	190.0	13.0	3639.0	160.0	345.0	3377.0	21458.0	1988.0	5363.0	35.0	23.0	156.0	148.0	32.0	645.0
Coffea_congensis	0.816667	25.216667	Low_altitude_west_central	753	24.625	9.450001	85.13513	51.500206	30.6	19.5	11.1	24.366667	24.85	25.266666	23.966667	1655.0	206.0	58.0	30.664759	549.0	240.0	404.0	440.0	417	6884.0	668.0	552.0	784.0	249.0	30.0	233.0	190.0	13.0	3639.0	160.0	345.0	3377.0	21458.0	1988.0	5363.0	35.0	23.0	156.0	148.0	32.0	645.0
Coffea_congensis	0.81667	25.21667	Low_altitude_west_central	753	24.625	9.450001	85.13513	51.500206	30.6	19.5	11.1	24.366667	24.85	25.266666	23.966667	1655.0	206.0	58.0	30.664759	549.0	240.0	404.0	440.0	417	6884.0	668.0	552.0	784.0	249.0	30.0	233.0	190.0	13.0	3639.0	160.0	345.0	3377.0	21458.0	1988.0	5363.0	35.0	23.0	156.0	148.0	32.0	645.0
Coffea_congensis	0.767499	24.446944	Low_altitude_west_central	753	24.379168	9.691667	82.13276	54.666695	30.7	18.9	11.800001	24.133333	24.566666	25.083334	23.716667	1800.0	228.0	80.0	30.356066	621.0	288.0	433.0	465.0	453	6884.0	668.0	552.0	784.0	249.0	30.0	233.0	190.0	13.0	3639.0	160.0	345.0	3377.0	21458.0	1988.0	5363.0	35.0	23.0	156.0	148.0	32.0	645.0
Coffea_congensis	0.68	11.15	Low_altitude_west_central	753	23.741667	8.25	73.66072	95.48518	29.4	18.2	11.199999	23.683334	22.366667	24.616667	22.366667	1916.0	344.0	8.0	65.37416	777.0	74.0	608.0	74.0	502	6884.0	668.0	552.0	784.0	249.0	30.0	233.0	190.0	13.0	3639.0	160.0	345.0	3377.0	21458.0	1988.0	5363.0	35.0	23.0	156.0	148.0	32.0	645.0
Coffea_congensis	2.05	15.08	Low_altitude_west_central	753	24.4375	10.775001	83.52712	70.5216	31.2	18.3	12.900002	24.233334	24.566666	25.333334	23.616667	1580.0	226.0	55.0	43.578167	592.0	204.0	403.0	409.0	502	6884.0	668.0	552.0	784.0	249.0	30.0	233.0	190.0	13.0	3639.0	160.0	345.0	3377.0	21458.0	1988.0	5363.0	35.0	23.0	156.0	148.0	32.0	645.0
Coffea_congensis	2.05	15.083333	Low_altitude_west_central	753	24.4375	10.775001	83.52712	70.5216	31.2	18.3	12.900002	24.233334	24.566666	25.333334	23.616667	1580.0	226.0	55.0	43.578167	592.0	204.0	403.0	409.0	502	6884.0	668.0	552.0	784.0	249.0	30.0	233.0	190.0	13.0	3639.0	160.0	345.0	3377.0	21458.0	1988.0	5363.0	35.0	23.0	156.0	148.0	32.0	645.0
Coffea_stenophylla	7.583333	-11.983333	Low_altitude_west_central	625	26.808334	9.333333	70.70707	99.174614	34.2	21.0	13.200001	25.633333	26.833334	28.1	25.633333	3017.0	562.0	14.0	85.66153	1654.0	91.0	376.0	1654.0	25	7216.0	1272.0	257.0	696.0	327.0	83.0	255.0	209.0	22.0	2432.0	146.0	422.0	2654.0	23025.0	2591.0	6053.0	137.0	23.0	140.0	138.0	68.0	99.0
Coffea_stenophylla	5.9	-4.83333	Low_altitude_west_central	625	27.054167	8.308333	71.623566	106.56749	33.5	21.9	11.6	27.566668	27.5	28.416666	25.683332	1254.0	231.0	15.0	59.255665	550.0	110.0	309.0	247.0	26	7216.0	1272.0	257.0	696.0	327.0	83.0	255.0	209.0	22.0	2432.0	146.0	422.0	2654.0	23025.0	2591.0	6053.0	137.0	23.0	140.0	138.0	68.0	99.0
Coffea_stenophylla	10.933333	-14.3	Low_altitude_west_central	625	28.008333	11.85	60.45919	161.48224	38.3	18.7	19.599998	26.516666	28.433334	30.4	26.516666	2788.0	930.0	0.0	133.75978	2072.0	0.0	81.0	2072.0	27	7216.0	1272.0	257.0	696.0	327.0	83.0	255.0	209.0	22.0	2432.0	146.0	422.0	2654.0	23025.0	2591.0	6053.0	137.0	23.0	140.0	138.0	68.0	99.0
Coffea_stenophylla	5.33333	-4.0	Low_altitude_west_central	625	26.383333	6.2	63.26531	126.82009	31.3	21.5	9.799999	26.983334	27.133333	27.6	24.533333	1716.0	459.0	21.0	83.64001	883.0	142.0	322.0	263.0	30	7216.0	1272.0	257.0	696.0	327.0	83.0	255.0	209.0	22.0	2432.0	146.0	422.0	2654.0	23025.0	2591.0	6053.0	137.0	23.0	140.0	138.0	68.0	99.0
Coffea_stenophylla	5.35	-4.26667	Low_altitude_west_central	625	26.354166	6.2916665	64.86255	119.74324	31.3	21.6	9.699999	26.883333	27.0	27.583334	24.633333	1721.0	481.0	18.0	86.78542	890.0	136.0	315.0	266.0	31	7216.0	1272.0	257.0	696.0	327.0	83.0	255.0	209.0	22.0	2432.0	146.0	422.0	2654.0	23025.0	2591.0	6053.0	137.0	23.0	140.0	138.0	68.0	99.0
Coffea_stenophylla	5.347015	-3.983645	Low_altitude_west_central	625	26.454166	6.4083333	63.44884	125.543526	31.6	21.5	10.1	27.083334	27.133333	27.716667	24.633333	1672.0	449.0	20.0	83.6779	861.0	138.0	313.0	263.0	46	7216.0	1272.0	257.0	696.0	327.0	83.0	255.0	209.0	22.0	2432.0	146.0	422.0	2654.0	23025.0	2591.0	6053.0	137.0	23.0	140.0	138.0	68.0	99.0
Coffea_stenophylla	8.316667	-12.216667	Low_altitude_west_central	625	26.304167	10.091666	70.5711	99.280556	34.1	19.8	14.299999	25.183332	26.9	27.65	25.183332	2824.0	632.0	4.0	95.14685	1633.0	28.0	303.0	1633.0	74	7216.0	1272.0	257.0	696.0	327.0	83.0	255.0	209.0	22.0	2432.0	146.0	422.0	2654.0	23025.0	2591.0	6053.0	137.0	23.0	140.0	138.0	68.0	99.0
Coffea_stenophylla	6.65	-3.65	Low_altitude_west_central	625	26.5125	8.325001	69.957985	114.59663	33.0	21.1	11.9	27.05	26.983334	27.916666	24.983334	1221.0	208.0	9.0	60.8552	511.0	76.0	309.0	308.0	156	7216.0	1272.0	257.0	696.0	327.0	83.0	255.0	209.0	22.0	2432.0	146.0	422.0	2654.0	23025.0	2591.0	6053.0	137.0	23.0	140.0	138.0	68.0	99.0
Coffea_stenophylla	6.7	-4.1333	Low_altitude_west_central	625	26.55	8.7	68.50393	115.836876	33.5	20.8	12.700001	27.066666	27.0	28.066666	25.066666	1101.0	197.0	8.0	63.115906	472.0	63.0	274.0	282.0	160	7216.0	1272.0	257.0	696.0	327.0	83.0	255.0	209.0	22.0	2432.0	146.0	422.0	2654.0	23025.0	2591.0	6053.0	137.0	23.0	140.0	138.0	68.0	99.0
Coffea_stenophylla	6.97037	-7.7539	Low_altitude_west_central	625	25.254166	12.941667	73.11675	93.50397	34.5	16.8	17.7	24.116667	25.3	26.4	24.116667	1661.0	308.0	15.0	66.04058	727.0	84.0	301.0	727.0	279	7216.0	1272.0	257.0	696.0	327.0	83.0	255.0	209.0	22.0	2432.0	146.0	422.0	2654.0	23025.0	2591.0	6053.0	137.0	23.0	140.0	138.0	68.0	99.0
Coffea_stenophylla	0.056944	18.325833	Low_altitude_west_central	625	25.241667	9.533334	82.18391	60.784016	31.2	19.6	11.6	25.0	25.533333	25.95	24.466667	1786.0	234.0	91.0	29.772465	624.0	329.0	411.0	440.0	311	7216.0	1272.0	257.0	696.0	327.0	83.0	255.0	209.0	22.0	2432.0	146.0	422.0	2654.0	23025.0	2591.0	6053.0	137.0	23.0	140.0	138.0	68.0	99.0
Coffea_stenophylla	9.755889	-13.272833	Low_altitude_west_central	625	26.8375	10.525	60.838146	174.1228	36.4	19.1	17.300001	25.133333	26.483334	29.4	25.133333	3072.0	892.0	1.0	119.82265	2141.0	11.0	210.0	2141.0	344	7216.0	1272.0	257.0	696.0	327.0	83.0	255.0	209.0	22.0	2432.0	146.0	422.0	2654.0	23025.0	2591.0	6053.0	137.0	23.0	140.0	138.0	68.0	99.0
Coffea_stenophylla	7.4	-7.55	Low_altitude_west_central	625	24.9	13.383333	70.81129	96.62486	34.5	15.6	18.9	24.016666	24.25	26.15	24.016666	1574.0	283.0	13.0	69.13483	740.0	71.0	393.0	740.0	356	7216.0	1272.0	257.0	696.0	327.0	83.0	255.0	209.0	22.0	2432.0	146.0	422.0	2654.0	23025.0	2591.0	6053.0	137.0	23.0	140.0	138.0	68.0	99.0
Coffea_stenophylla	9.75	-11.566667	Low_altitude_west_central	625	25.8	13.583333	62.885807	147.23204	36.6	15.0	21.599998	24.666666	25.083334	27.866667	24.65	2172.0	440.0	4.0	88.26913	1179.0	27.0	319.0	110.0	357	7216.0	1272.0	257.0	696.0	327.0	83.0	255.0	209.0	22.0	2432.0	146.0	422.0	2654.0	23025.0	2591.0	6053.0	137.0	23.0	140.0	138.0	68.0	99.0
Coffea_stenophylla	9.758333	-11.571388	Low_altitude_west_central	625	25.7875	13.558333	63.062016	146.75467	36.5	15.0	21.5	24.65	25.083334	27.85	24.65	2165.0	439.0	4.0	88.57119	1178.0	26.0	316.0	1178.0	357	7216.0	1272.0	257.0	696.0	327.0	83.0	255.0	209.0	22.0	2432.0	146.0	422.0	2654.0	23025.0	2591.0	6053.0	137.0	23.0	140.0	138.0	68.0	99.0
Coffea_stenophylla	6.38333	-4.88333	Low_altitude_west_central	625	25.191668	8.883333	70.502655	109.68618	32.3	19.7	12.599998	25.683332	25.15	26.683332	23.85	1184.0	193.0	16.0	56.21226	496.0	95.0	316.0	298.0	431	7216.0	1272.0	257.0	696.0	327.0	83.0	255.0	209.0	22.0	2432.0	146.0	422.0	2654.0	23025.0	2591.0	6053.0	137.0	23.0	140.0	138.0	68.0	99.0
Coffea_stenophylla	-1.416667	12.75	Low_altitude_west_central	625	23.620832	7.9916663	72.65151	94.37495	29.3	18.3	11.0	23.75	22.283333	24.6	22.283333	1785.0	271.0	5.0	63.53971	729.0	38.0	606.0	38.0	551	7216.0	1272.0	257.0	696.0	327.0	83.0	255.0	209.0	22.0	2432.0	146.0	422.0	2654.0	23025.0	2591.0	6053.0	137.0	23.0	140.0	138.0	68.0	99.0
Coffea_stenophylla	7.75	-7.766667	Low_altitude_west_central	625	23.416666	13.6	70.46632	85.129135	33.2	13.9	19.300001	22.566666	22.983334	24.516666	22.566666	1581.0	285.0	12.0	71.95748	766.0	69.0	378.0	766.0	646	7216.0	1272.0	257.0	696.0	327.0	83.0	255.0	209.0	22.0	2432.0	146.0	422.0	2654.0	23025.0	2591.0	6053.0	137.0	23.0	140.0	138.0	68.0	99.0
Coffea_stenophylla	7.75	-7.76667	Low_altitude_west_central	625	23.416666	13.6	70.46632	85.129135	33.2	13.9	19.300001	22.566666	22.983334	24.516666	22.566666	1581.0	285.0	12.0	71.95748	766.0	69.0	378.0	766.0	646	7216.0	1272.0	257.0	696.0	327.0	83.0	255.0	209.0	22.0	2432.0	146.0	422.0	2654.0	23025.0	2591.0	6053.0	137.0	23.0	140.0	138.0	68.0	99.0
